# Supplementary material for: Complex Evolutionary History of the Y Chromosome in Flies of the Drosophila obscura Species Group
Source: Genome Biol Evol. 2020 Mar 16;12(5):494–505. doi: 10.1093/gbe/evaa051 (PMC7199386; doi:10.1093/gbe/evaa051)
Supplement: evaa051_Supplementary_Data [file evaa051_supplementary_data.zip]

Archive with 9 entries (9 files):
- Legends supplementary materials.docx
- Supplemental_Figure_1.pdf
- Supplemental_Figure_2.pdf
- Supplemental_Figure_3.pdf
- Supplemental_Figure_4.pdf
- Supplemental_Figure_5.pdf
- Supplemental_Table_1.xlsx
- Supplemental_Table_2.xlsx
- Supplemental_Text1.txt
