# Supplementary material for: Complex Evolutionary History of the Y Chromosome in Flies of the Drosophila obscura Species Group
Source: Genome Biol Evol. 2020 Mar 16;12(5):494–505. doi: 10.1093/gbe/evaa051 (PMC7199386; doi:10.1093/gbe/evaa051)
Supplement: evaa051_Supplementary_Data [file evaa051_supplementary_data.zip › Supplemental_Table_1.xlsx]

## Sheet: Sheet1
	Ppr-y	Ory	Ary	kl-2	kl-3
Dsub	NA	NA	NA	NA	NA
Dbif	NA	NA	NA	NA	NA
Dazt	VCKU01000091.1:9973559-9976347	VCKU01000091.1:9977470-99881052	VCKU01000095.1:19810844-19812040	VCKU01000095.1:19814696-19831903	VCKU01000091.1:9990296-10006299
			VCKU01000095.1:20032878-20034073	VCKU01000095.1:20012763-20031101
Daff	Chr4.group3_MullerB:15588594-15595006	Chr4.group3_MullerB:15597694-15602628	Chr2.group1_MullerE:9798972-9800349	Chr3_MullerC:9167109-9182368	Chr4.group3_MullerB:10011444-10028263
Dath (EB)	Muller_B:1660562-1663986	NA	NA	NA	Muller_B:37679122-37697383
Dath (EA)	Muller_B:1670736-1667406	NA	NA	NA	Muller_B:37616144-37634413
Dlow	Muller_F:177957-216835	Muller_F:143619-167935	Muller_F:109934-111411	Muller_F:112652-140562	Muller_F:37333-85573
Dmir	Muller_F:475440-537459	Muller_F:562782-588848	Muller_F:638035-639497	Muller_F:607610-635254	Muller_F:653433-763784
Dpse	Muller_F:395228-454675	Muller_F:320262-386287	Muller_F:265032-266497	Muller_F:270744-299213	Muller_F:97340-207282
