# Supplementary material for: Complex Evolutionary History of the Y Chromosome in Flies of the Drosophila obscura Species Group
Source: Genome Biol Evol. 2020 Mar 16;12(5):494–505. doi: 10.1093/gbe/evaa051 (PMC7199386; doi:10.1093/gbe/evaa051)
Supplement: evaa051_Supplementary_Data [file evaa051_supplementary_data.zip › Supplemental_Table_2.xlsx]

## Sheet: Ory
	chromosome/contig	% identity	length	mismatch	gaps	Q start	Q end	S start	S end	evalue	bit _core	notes
DPSE
TCONS_00020470_gene=XLOC_008158_Ory_longest	Muller_F	100	158	0	0	1	158	320262	320419	3e-77	292
TCONS_00020470_gene=XLOC_008158_Ory_longest	Muller_F	100	351	0	0	156	506	320476	320826	0	649
TCONS_00020470_gene=XLOC_008158_Ory_longest	Muller_F	100	624	0	0	507	1130	343844	344467	0	1153
TCONS_00020470_gene=XLOC_008158_Ory_longest	Muller_F	98.5	334	4	1	1131	1464	344521	344853	4e-166	588
TCONS_00020470_gene=XLOC_008158_Ory_longest	Muller_F	100	181	0	0	1446	1626	377693	377873	5e-90	335
TCONS_00020470_gene=XLOC_008158_Ory_longest	Muller_F	100	645	0	0	1627	2271	377952	378596	0	1192
TCONS_00020470_gene=XLOC_008158_Ory_longest	Muller_F	100	139	0	0	2271	2409	378665	378803	1e-66	257
TCONS_00020470_gene=XLOC_008158_Ory_longest	Muller_F	100	132	0	0	2408	2539	386156	386287	9e-63	244
DMIR
TCONS_00020470_gene=XLOC_008158_Ory_longest	MullerF	98.73	158	2	0	1	158	588848	588691	1e-73	281
TCONS_00020470_gene=XLOC_008158_Ory_longest	MullerF	100	351	0	0	156	506	588637	588287	0	649
TCONS_00020470_gene=XLOC_008158_Ory_longest	MullerF	99.04	624	6	0	507	1130	577365	576742	0	1120
TCONS_00020470_gene=XLOC_008158_Ory_longest	MullerF	98.77	324	4	0	1131	1454	576687	576364	1e-162	577
TCONS_00020470_gene=XLOC_008158_Ory_longest	MullerF	99.45	181	1	0	1446	1626	570828	570648	4e-88	329
TCONS_00020470_gene=XLOC_008158_Ory_longest	MullerF	99.69	645	2	0	1627	2271	570569	569925	0	1181
TCONS_00020470_gene=XLOC_008158_Ory_longest	MullerF	99.28	139	1	0	2271	2409	569856	569718	8e-65	252
TCONS_00020470_gene=XLOC_008158_Ory_longest	MullerF	98.48	132	2	0	2408	2539	562913	562782	3e-59	233
DLOW
TCONS_00020470_gene=XLOC_008158_Ory_longest	Muller_F	96.2	158	6	0	1	158	167935	167778	3e-67	259
TCONS_00020470_gene=XLOC_008158_Ory_longest	Muller_F	98.29	351	6	0	156	506	167724	167374	2e-174	616
TCONS_00020470_gene=XLOC_008158_Ory_longest	Muller_F	98.72	624	8	0	507	1130	158397	157774	0	1109
TCONS_00020470_gene=XLOC_008158_Ory_longest	Muller_F	96.91	324	10	0	1131	1454	157719	157396	8e-153	544
TCONS_00020470_gene=XLOC_008158_Ory_longest	Muller_F	98.9	181	2	0	1446	1626	150116	149936	1e-86	324
TCONS_00020470_gene=XLOC_008158_Ory_longest	Muller_F	98.14	645	12	0	1627	2271	149857	149213	0	1125
TCONS_00020470_gene=XLOC_008158_Ory_longest	Muller_F	97.84	139	3	0	2271	2409	149144	149006	1e-61	241
TCONS_00020470_gene=XLOC_008158_Ory_longest	Muller_F	95.45	132	6	0	2408	2539	143750	143619	9e-53	211
DAZT
TCONS_00020470_gene=XLOC_008158_Ory_longest	VCKU01000091.1	89.58	355	37	0	152	506	9977640	9977994	6e-125	451	Muller B contig
TCONS_00020470_gene=XLOC_008158_Ory_longest	VCKU01000091.1	91.51	624	53	0	507	1130	9978173	9978796	0	859	Muller B contig
TCONS_00020470_gene=XLOC_008158_Ory_longest	VCKU01000091.1	92.43	317	24	0	1131	1447	9978851	9979167	2e-125	453	Muller B contig
TCONS_00020470_gene=XLOC_008158_Ory_longest	VCKU01000091.1	90.61	181	17	0	1446	1626	9979431	9979611	1e-61	241	Muller B contig
TCONS_00020470_gene=XLOC_008158_Ory_longest	VCKU01000091.1	93.18	645	44	0	1627	2271	9979693	9980337	0	948	Muller B contig
TCONS_00020470_gene=XLOC_008158_Ory_longest	VCKU01000091.1	89.21	139	15	0	2271	2409	9980412	9980550	1e-41	174	Muller B contig
TCONS_00020470_gene=XLOC_008158_Ory_longest	VCKU01000091.1	93.51	77	5	0	2408	2484	9980817	9980893	9e-24	115	Muller B contig
TCONS_00020470_gene=XLOC_008158_Ory_longest	VCKU01000012.1	90.4	354	26	5	158	506	3821267	3820917	3e-127	459	Muller A-AD contig
TCONS_00020470_gene=XLOC_008158_Ory_longest	VCKU01000012.1	92.86	308	21	1	1627	1934	3937097	3936791	3e-123	446	Muller A-AD contig
TCONS_00020470_gene=XLOC_008158_Ory_longest	VCKU01000012.1	91.67	84	7	0	1543	1626	3937260	3937177	2e-24	117	Muller A-AD contig
TCONS_00020470_gene=XLOC_008158_Ory_longest	VCKU01000095.1	88.24	119	14	0	2408	2526	20011471	20011589	4e-32	143	Muller A contig
DAFF
TCONS_00020470_gene=XLOC_008158_Ory_longest	Chr4.group3_MullerB	92.59	351	26	0	156	506	15597694	15598044	4e-141	505
TCONS_00020470_gene=XLOC_008158_Ory_longest	Chr4.group3_MullerB	92.11	634	49	1	507	1140	15599523	15600155	0	893
TCONS_00020470_gene=XLOC_008158_Ory_longest	Chr4.group3_MullerB	92.43	317	24	0	1131	1447	15600201	15600517	1e-125	453
TCONS_00020470_gene=XLOC_008158_Ory_longest	Chr4.group3_MullerB	94.07	118	7	0	1446	1563	15602511	15602628	3e-43	180
TCONS_00020470_gene=XLOC_008158_Ory_longest	Chr5_MullerF	93.3	179	12	0	1446	1624	73051	73229	7e-69	265
TCONS_00020470_gene=XLOC_008158_Ory_longest	Chr5_MullerF	93.95	645	39	0	1627	2271	73304	73948	0	976

## Sheet: Ppr-y
	chromosome/contig	% identity	length	mismatch	gaps	Q start	Q end	S start	S end	evalue	bit _core	notes
DPSE
TCONS_00020473_gene=XLOC_008160_PPry_longest	Muller_F	100	138	0	0	1	138	395228	395365	4e-66	255
TCONS_00020473_gene=XLOC_008160_PPry_longest	Muller_F	100	186	0	0	138	323	395441	395626	7e-93	344
TCONS_00020473_gene=XLOC_008160_PPry_longest	Muller_F	99.31	291	2	0	317	607	400258	400548	7e-148	527
TCONS_00020473_gene=XLOC_008160_PPry_longest	Muller_F	100	179	0	0	608	786	412495	412673	6e-89	331
TCONS_00020473_gene=XLOC_008160_PPry_longest	Muller_F	100	578	0	0	787	1364	415793	416370	0	1068
TCONS_00020473_gene=XLOC_008160_PPry_longest	Muller_F	99.71	341	0	1	1362	1701	416418	416758	8e-177	623
TCONS_00020473_gene=XLOC_008160_PPry_longest	Muller_F	100	401	0	0	1697	2097	454275	454675	0	741
DMIR
TCONS_00020473_gene=XLOC_008160_PPry_longest	MullerF	97.1	138	4	0	1	138	537459	537322	2e-59	233
TCONS_00020473_gene=XLOC_008160_PPry_longest	MullerF	100	186	0	0	138	323	537246	537061	1e-92	344
TCONS_00020473_gene=XLOC_008160_PPry_longest	MullerF	98.28	291	5	0	317	607	518269	517979	1e-142	510
TCONS_00020473_gene=XLOC_008160_PPry_longest	MullerF	99.44	177	1	0	608	784	513708	513532	5e-86	322
TCONS_00020473_gene=XLOC_008160_PPry_longest	MullerF	99.65	578	2	0	787	1364	504760	504183	0	1057
TCONS_00020473_gene=XLOC_008160_PPry_longest	MullerF	99.12	341	2	1	1362	1701	504135	503795	3e-173	612
TCONS_00020473_gene=XLOC_008160_PPry_longest	MullerF	97.26	401	11	0	1697	2097	475840	475440	0	680
DLOW
TCONS_00020473_gene=XLOC_008160_PPry_longest	Muller_F	97.85	186	4	0	138	323	177957	178142	3e-86	322
TCONS_00020473_gene=XLOC_008160_PPry_longest	Muller_F	97.25	291	8	0	317	607	191638	191928	7e-138	494
TCONS_00020473_gene=XLOC_008160_PPry_longest	Muller_F	97.21	179	5	0	608	786	197693	197871	1e-80	303
TCONS_00020473_gene=XLOC_008160_PPry_longest	Muller_F	97.92	578	12	0	787	1364	198918	199495	0	1002
TCONS_00020473_gene=XLOC_008160_PPry_longest	Muller_F	98.53	341	4	1	1362	1701	199543	199883	4e-170	601
TCONS_00020473_gene=XLOC_008160_PPry_longest	Muller_F	92.8	403	27	1	1697	2097	216433	216835	1e-164	582
DAZT												*NOTE: copy of this on the putative chimeric contig not shown
TCONS_00020473_gene=XLOC_008160_PPry_longest	VCKU01000091.1	90.81	185	17	0	139	323	9973585	9973769	7e-64	248	Muller B contig
TCONS_00020473_gene=XLOC_008160_PPry_longest	VCKU01000091.1	92.45	278	21	0	324	601	9974237	9974514	6e-109	398	Muller B contig
TCONS_00020473_gene=XLOC_008160_PPry_longest	VCKU01000091.1	90.48	578	55	0	787	1364	9975068	9975645	0	763	Muller B contig
TCONS_00020473_gene=XLOC_008160_PPry_longest	VCKU01000091.1	92.38	341	25	1	1362	1701	9975692	9976032	5e-135	484	Muller B contig
TCONS_00020473_gene=XLOC_008160_PPry_longest	VCKU01000091.1	88.43	216	17	3	1697	1912	9976222	9976429	1e-65	254	Muller B contig
DAFF
TCONS_00020473_gene=XLOC_008160_PPry_longest	Chr4.group3_MullerB	90.32	186	18	0	138	323	15588594	15588779	7e-63	244
TCONS_00020473_gene=XLOC_008160_PPry_longest	Chr4.group3_MullerB	92.96	284	20	0	324	607	15592375	15592658	5e-114	414
TCONS_00020473_gene=XLOC_008160_PPry_longest	Chr4.group3_MullerB	90.26	585	56	1	787	1370	15593201	15593785	0	763
TCONS_00020473_gene=XLOC_008160_PPry_longest	Chr4.group3_MullerB	91.95	348	26	2	1362	1708	15593825	15594171	1e-135	486
TCONS_00020473_gene=XLOC_008160_PPry_longest	Chr4.group3_MullerB	90.28	216	13	2	1697	1912	15594799	15595006	3e-72	276
DATH_EB
TCONS_00020473_gene=XLOC_008160_PPry_longest	Muller_B	92.86	42	2	1	61	102	1663986	1663946	3e-07	60.2
TCONS_00020473_gene=XLOC_008160_PPry_longest	Muller_B	91.4	186	16	0	138	323	1663830	1663645	4e-66	255
TCONS_00020473_gene=XLOC_008160_PPry_longest	Muller_B	92.61	284	21	0	324	607	1662925	1662642	3e-112	409
TCONS_00020473_gene=XLOC_008160_PPry_longest	Muller_B	91.11	585	51	1	787	1370	1661942	1661358	0	791
TCONS_00020473_gene=XLOC_008160_PPry_longest	Muller_B	92.67	341	24	1	1362	1701	1661312	1660972	9e-137	490
TCONS_00020473_gene=XLOC_008160_PPry_longest	Muller_B	90.74	216	12	2	1697	1912	1660769	1660562	6e-74	281
DATH_EA
TCONS_00020473_gene=XLOC_008160_PPry_longest	Muller_B	92.47	186	14	0	138	323	1670736	1670551	2e-69	267
TCONS_00020473_gene=XLOC_008160_PPry_longest	Muller_B	92.61	284	21	0	324	607	1669735	1669452	3e-112	409
TCONS_00020473_gene=XLOC_008160_PPry_longest	Muller_B	91.28	585	50	1	787	1370	1668786	1668202	0	797
TCONS_00020473_gene=XLOC_008160_PPry_longest	Muller_B	93.55	341	21	1	1362	1701	1668156	1667816	9e-142	507
TCONS_00020473_gene=XLOC_008160_PPry_longest	Muller_B	90.74	216	12	2	1697	1912	1667613	1667406	6e-74	281

## Sheet: Ary
	chromosome/contig	% identity	length	mismatch	gaps	Q start	Q end	S start	S end	evalue	bit _core	notes
DPSE
TCONS_00020813_gene=XLOC_008221_ARY_longest	Muller_F	100	234	0	0	1	234	266497	266264	9e-120	433
TCONS_00020813_gene=XLOC_008221_ARY_longest	Muller_F	100	170	0	0	233	402	266212	266043	3e-84	315
TCONS_00020813_gene=XLOC_008221_ARY_longest	Muller_F	100	173	0	0	400	572	265994	265822	7e-86	320
TCONS_00020813_gene=XLOC_008221_ARY_longest	Muller_F	100	345	0	0	573	917	265766	265422	0	638
TCONS_00020813_gene=XLOC_008221_ARY_longest	Muller_F	99.71	350	0	1	910	1258	265381	265032	0	640
DMIR
TCONS_00020813_gene=XLOC_008221_ARY_longest	MullerF	99.15	234	2	0	1	234	638035	638268	3e-116	422
TCONS_00020813_gene=XLOC_008221_ARY_longest	MullerF	99.41	170	1	0	233	402	638320	638489	2e-82	309
TCONS_00020813_gene=XLOC_008221_ARY_longest	MullerF	99.42	173	1	0	400	572	638538	638710	5e-84	315
TCONS_00020813_gene=XLOC_008221_ARY_longest	MullerF	99.13	343	3	0	575	917	638768	639110	3e-175	617
TCONS_00020813_gene=XLOC_008221_ARY_longest	MullerF	98.27	347	5	1	910	1255	639151	639497	8e-172	606
DLOW
TCONS_00020813_gene=XLOC_008221_ARY_longest	Muller_F	96.17	235	8	1	1	234	111411	111177	9e-105	383
TCONS_00020813_gene=XLOC_008221_ARY_longest	Muller_F	97.65	170	4	0	233	402	111124	110955	2e-77	292
TCONS_00020813_gene=XLOC_008221_ARY_longest	Muller_F	97.69	173	4	0	400	572	110904	110732	3e-79	298
TCONS_00020813_gene=XLOC_008221_ARY_longest	Muller_F	97.1	345	9	1	573	917	110676	110333	3e-164	580
TCONS_00020813_gene=XLOC_008221_ARY_longest	Muller_F	95.04	343	17	0	915	1257	110276	109934	5e-152	540
DAZT
TCONS_00020813_gene=XLOC_008221_ARY_longest	VCKU01000095.1	91.18	170	15	0	233	402	19812040	19811871	4e-59	231	Muller A contig
TCONS_00020813_gene=XLOC_008221_ARY_longest	VCKU01000095.1	94.8	173	9	0	400	572	19811820	19811648	9e-71	270	Muller A contig
TCONS_00020813_gene=XLOC_008221_ARY_longest	VCKU01000095.1	92.49	346	26	0	573	918	19811592	19811247	1e-138	496	Muller A contig
TCONS_00020813_gene=XLOC_008221_ARY_longest	VCKU01000095.1	83.05	354	52	4	910	1255	19811197	19810844	4e-84	315	Muller A contig
TCONS_00020813_gene=XLOC_008221_ARY_longest	VCKU01000095.1	91.76	170	14	0	233	402	20032878	20033047	9e-61	237	Muller A contig
TCONS_00020813_gene=XLOC_008221_ARY_longest	VCKU01000095.1	94.8	173	9	0	400	572	20033098	20033270	9e-71	270	Muller A contig
TCONS_00020813_gene=XLOC_008221_ARY_longest	VCKU01000095.1	92.49	346	26	0	573	918	20033326	20033671	1e-138	496	Muller A contig
TCONS_00020813_gene=XLOC_008221_ARY_longest	VCKU01000095.1	84.87	357	39	10	910	1255	20033721	20034073	1e-93	346	Muller A contig
TCONS_00020813_gene=XLOC_008221_ARY_longest	VCKU01000004.1	91.48	176	12	2	400	572	21444383	21444208	2e-61	239	Muller E contig
TCONS_00020813_gene=XLOC_008221_ARY_longest	VCKU01000004.1	89.83	344	35	0	574	917	21444147	21443804	2e-122	442	Muller E contig
DAFF
TCONS_00020813_gene=XLOC_008221_ARY_longest	Chr2.group1_MullerE	87.71	236	25	4	1	234	9798972	9799205	2e-71	272
TCONS_00020813_gene=XLOC_008221_ARY_longest	Chr2.group1_MullerE	91.76	170	14	0	233	402	9799258	9799427	7e-61	237
TCONS_00020813_gene=XLOC_008221_ARY_longest	Chr2.group1_MullerE	93.06	173	12	0	400	572	9799478	9799650	7e-66	254
TCONS_00020813_gene=XLOC_008221_ARY_longest	Chr2.group1_MullerE	92.77	346	25	0	573	918	9799706	9800051	2e-140	501
TCONS_00020813_gene=XLOC_008221_ARY_longest	Chr2.group1_MullerE	88.52	244	26	2	915	1157	9800107	9800349	4e-78	294

## Sheet: kl2
	chromosome/contig	% identity	length	mismatch	gaps	Q start	Q end	S start	S end	evalue	bit _core	notes
DPSE												*NOTE: there is some TE in the first 100bp of the transcript
TCONS_00020463_gene=XLOC_008157_kl-2_longest	Muller_F	99.62	1049	1	3	1	1048	270744	271790	0	1912
TCONS_00020463_gene=XLOC_008157_kl-2_longest	Muller_F	99.95	1844	0	1	1041	2883	271863	273706	0	3398
TCONS_00020463_gene=XLOC_008157_kl-2_longest	Muller_F	100	682	0	0	2884	3565	283806	284487	0	1260
TCONS_00020463_gene=XLOC_008157_kl-2_longest	Muller_F	100	385	0	0	3566	3950	284548	284932	0	712
TCONS_00020463_gene=XLOC_008157_kl-2_longest	Muller_F	100	444	0	0	3951	4394	284990	285433	0	821
TCONS_00020463_gene=XLOC_008157_kl-2_longest	Muller_F	100	3180	0	0	4395	7574	285696	288875	0	5873
TCONS_00020463_gene=XLOC_008157_kl-2_longest	Muller_F	99.98	4083	0	1	7575	11657	292255	296336	0	7533
TCONS_00020463_gene=XLOC_008157_kl-2_longest	Muller_F	100	105	0	0	11657	11761	296396	296500	5e-47	195
TCONS_00020463_gene=XLOC_008157_kl-2_longest	Muller_F	99.89	949	0	1	11758	12705	297045	297993	0	1746
TCONS_00020463_gene=XLOC_008157_kl-2_longest	Muller_F	100	495	0	0	12704	13198	298050	298544	0	915
TCONS_00020463_gene=XLOC_008157_kl-2_longest	Muller_F	100	598	0	0	13197	13794	298616	299213	0	1105
DMIR
TCONS_00020463_gene=XLOC_008157_kl-2_longest	MullerF	98.2	947	14	2	104	1048	635254	634309	0	1652
TCONS_00020463_gene=XLOC_008157_kl-2_longest	MullerF	99.3	1844	12	1	1041	2883	634236	632393	0	3332
TCONS_00020463_gene=XLOC_008157_kl-2_longest	MullerF	98.83	682	8	0	2884	3565	623012	622331	0	1216
TCONS_00020463_gene=XLOC_008157_kl-2_longest	MullerF	99.74	385	1	0	3566	3950	622271	621887	0	706
TCONS_00020463_gene=XLOC_008157_kl-2_longest	MullerF	99.55	444	2	0	3951	4394	621830	621387	0	809
TCONS_00020463_gene=XLOC_008157_kl-2_longest	MullerF	99.15	3180	27	0	4395	7574	621119	617940	0	5723
TCONS_00020463_gene=XLOC_008157_kl-2_longest	MullerF	99.27	4083	30	0	7575	11657	614567	610485	0	7374
TCONS_00020463_gene=XLOC_008157_kl-2_longest	MullerF	100	105	0	0	11657	11761	610428	610324	8e-47	195
TCONS_00020463_gene=XLOC_008157_kl-2_longest	MullerF	99.37	949	5	1	11758	12705	609778	608830	0	1718
TCONS_00020463_gene=XLOC_008157_kl-2_longest	MullerF	99.39	495	3	0	12704	13198	608773	608279	0	898
TCONS_00020463_gene=XLOC_008157_kl-2_longest	MullerF	99.16	598	5	0	13197	13794	608207	607610	0	1077
DLOW
TCONS_00020463_gene=XLOC_008157_kl-2_longest	Muller_F	93.98	947	50	5	104	1048	112652	113593	0	1426
TCONS_00020463_gene=XLOC_008157_kl-2_longest	Muller_F	97.18	1844	51	1	1041	2883	113670	115513	0	3116
TCONS_00020463_gene=XLOC_008157_kl-2_longest	Muller_F	97.36	682	18	0	2884	3565	119137	119818	0	1160
TCONS_00020463_gene=XLOC_008157_kl-2_longest	Muller_F	97.14	385	10	1	3566	3950	119897	120280	0	649
TCONS_00020463_gene=XLOC_008157_kl-2_longest	Muller_F	97.52	444	11	0	3951	4394	120336	120779	0	760
TCONS_00020463_gene=XLOC_008157_kl-2_longest	Muller_F	98.18	3180	56	2	4395	7574	121053	124230	0	5550
TCONS_00020463_gene=XLOC_008157_kl-2_longest	Muller_F	97.8	4083	90	0	7575	11657	133580	137662	0	7042
TCONS_00020463_gene=XLOC_008157_kl-2_longest	Muller_F	99.05	105	1	0	11657	11761	137723	137827	2e-45	189
TCONS_00020463_gene=XLOC_008157_kl-2_longest	Muller_F	97.47	949	23	1	11758	12705	138411	139359	0	1618
TCONS_00020463_gene=XLOC_008157_kl-2_longest	Muller_F	96.94	490	15	0	12709	13198	139421	139910	0	822
TCONS_00020463_gene=XLOC_008157_kl-2_longest	Muller_F	98.11	581	11	0	13197	13777	139982	140562	0	1013
DAZT
TCONS_00020463_gene=XLOC_008157_kl-2_longest	VCKU01000095.1	83.91	87	13	1	6	92	19286028	19286113	5e-13	82.4	* might not be part of the gene
TCONS_00020463_gene=XLOC_008157_kl-2_longest	VCKU01000095.1	84.56	952	127	16	112	1048	19814696	19815642	0	926	Muller A contig
TCONS_00020463_gene=XLOC_008157_kl-2_longest	VCKU01000095.1	91.53	1842	155	1	1043	2883	19815721	19817562	0	2536	Muller A contig
TCONS_00020463_gene=XLOC_008157_kl-2_longest	VCKU01000095.1	91.94	682	55	0	2884	3565	19819887	19820568	0	955	Muller A contig
TCONS_00020463_gene=XLOC_008157_kl-2_longest	VCKU01000095.1	89.3	383	41	0	3568	3950	19820668	19821050	4e-133	481	Muller A contig
TCONS_00020463_gene=XLOC_008157_kl-2_longest	VCKU01000095.1	92.52	441	33	0	3954	4394	19821116	19821556	1e-178	632	Muller A contig
TCONS_00020463_gene=XLOC_008157_kl-2_longest	VCKU01000095.1	93.96	3193	193	0	4395	7587	19821843	19825035	0	4828	Muller A contig
TCONS_00020463_gene=XLOC_008157_kl-2_longest	VCKU01000095.1	94.02	4083	244	0	7575	11657	19825153	19829235	0	6189	Muller A contig
TCONS_00020463_gene=XLOC_008157_kl-2_longest	VCKU01000095.1	94.6	945	51	0	11761	12705	19829745	19830689	0	1463	Muller A contig
TCONS_00020463_gene=XLOC_008157_kl-2_longest	VCKU01000095.1	93.71	493	31	0	12706	13198	19830752	19831244	0	739	Muller A contig
TCONS_00020463_gene=XLOC_008157_kl-2_longest	VCKU01000095.1	93.3	597	38	2	13197	13792	19831308	19831903	0	880	Muller A contig
TCONS_00020463_gene=XLOC_008157_kl-2_longest	VCKU01000095.1	84.56	952	127	16	112	1048	20031101	20030155	0	926	Muller A contig
TCONS_00020463_gene=XLOC_008157_kl-2_longest	VCKU01000095.1	91.53	1842	155	1	1043	2883	20030076	20028235	0	2536	Muller A contig
TCONS_00020463_gene=XLOC_008157_kl-2_longest	VCKU01000095.1	91.94	682	55	0	2884	3565	20024779	20024098	0	955	Muller A contig
TCONS_00020463_gene=XLOC_008157_kl-2_longest	VCKU01000095.1	89.3	383	41	0	3568	3950	20023998	20023616	4e-133	481	Muller A contig
TCONS_00020463_gene=XLOC_008157_kl-2_longest	VCKU01000095.1	92.97	441	31	0	3954	4394	20023550	20023110	0	643	Muller A contig
TCONS_00020463_gene=XLOC_008157_kl-2_longest	VCKU01000095.1	93.92	3193	194	0	4395	7587	20022824	20019632	0	4822	Muller A contig
TCONS_00020463_gene=XLOC_008157_kl-2_longest	VCKU01000095.1	94.05	4084	242	1	7575	11657	20019514	20015431	0	6194	Muller A contig
TCONS_00020463_gene=XLOC_008157_kl-2_longest	VCKU01000095.1	94.6	945	51	0	11761	12705	20014921	20013977	0	1463	Muller A contig
TCONS_00020463_gene=XLOC_008157_kl-2_longest	VCKU01000095.1	93.71	493	31	0	12706	13198	20013914	20013422	0	739	Muller A contig
TCONS_00020463_gene=XLOC_008157_kl-2_longest	VCKU01000095.1	93.3	597	38	2	13197	13792	20013358	20012763	0	880	Muller A contig
DAFF
TCONS_00020463_gene=XLOC_008157_kl-2_longest	Chr3_MullerC	85.48	957	116	13	112	1048	9167109	9168062	0	976
TCONS_00020463_gene=XLOC_008157_kl-2_longest	Chr3_MullerC	92.67	1842	134	1	1043	2883	9168141	9169982	0	2652
TCONS_00020463_gene=XLOC_008157_kl-2_longest	Chr3_MullerC	93.11	682	47	0	2884	3565	9170447	9171128	0	1000
TCONS_00020463_gene=XLOC_008157_kl-2_longest	Chr3_MullerC	86.95	383	50	0	3568	3950	9171216	9171598	4e-118	431
TCONS_00020463_gene=XLOC_008157_kl-2_longest	Chr3_MullerC	92.57	444	33	0	3951	4394	9171656	9172099	2e-180	638
TCONS_00020463_gene=XLOC_008157_kl-2_longest	Chr3_MullerC	93.17	3193	218	0	4395	7587	9172350	9175542	0	4689
TCONS_00020463_gene=XLOC_008157_kl-2_longest	Chr3_MullerC	92.55	4080	304	0	7578	11657	9175665	9179744	0	5851
TCONS_00020463_gene=XLOC_008157_kl-2_longest	Chr3_MullerC	93.33	105	7	0	11657	11761	9179804	9179908	2e-35	156
TCONS_00020463_gene=XLOC_008157_kl-2_longest	Chr3_MullerC	93.33	945	63	0	11761	12705	9180211	9181155	0	1397
TCONS_00020463_gene=XLOC_008157_kl-2_longest	Chr3_MullerC	91.68	493	41	0	12706	13198	9181216	9181708	0	684
TCONS_00020463_gene=XLOC_008157_kl-2_longest	Chr3_MullerC	93.49	599	35	4	13197	13792	9181771	9182368	0	887

## Sheet: kl3
	chromosome/contig	% identity	length	mismatch	gaps	Q start	Q end	S start	S end	evalue	bit _core	notes
DPSE												* Part of the DPSE transcript has some TE sequence
TCONS_00020809_gene=XLOC_008219_kl-3_longest	Muller_F	99.9	1026	1	0	1	1026	207282	206257	0	1890
TCONS_00020809_gene=XLOC_008219_kl-3_longest	Muller_F	100	106	0	0	1027	1132	203885	203780	1e-47	196
TCONS_00020809_gene=XLOC_008219_kl-3_longest	Muller_F	98.92	185	1	1	1123	1306	203736	203552	1e-87	329
TCONS_00020809_gene=XLOC_008219_kl-3_longest	Muller_F	100	1112	0	0	1307	2418	203497	202386	0	2054
TCONS_00020809_gene=XLOC_008219_kl-3_longest	Muller_F	100	172	0	0	2416	2587	202331	202160	3e-84	318
TCONS_00020809_gene=XLOC_008219_kl-3_longest	Muller_F	100	410	0	0	2585	2994	202063	201654	0	758
TCONS_00020809_gene=XLOC_008219_kl-3_longest	Muller_F	99.54	219	1	0	2991	3209	188057	187839	1e-108	399
TCONS_00020809_gene=XLOC_008219_kl-3_longest	Muller_F	100	518	0	0	3205	3722	187462	186945	0	957
TCONS_00020809_gene=XLOC_008219_kl-3_longest	Muller_F	99.26	135	0	1	3723	3857	173016	172883	2e-61	243
TCONS_00020809_gene=XLOC_008219_kl-3_longest	Muller_F	100	2213	0	0	3853	6065	172833	170621	0	4087
TCONS_00020809_gene=XLOC_008219_kl-3_longest	Muller_F	99.93	1388	0	1	6066	7452	170556	169169	0	2556
TCONS_00020809_gene=XLOC_008219_kl-3_longest	Muller_F	100	311	0	0	7451	7761	169104	168794	2e-161	575
TCONS_00020809_gene=XLOC_008219_kl-3_longest	Muller_F	99.75	812	0	1	7761	8570	165663	164852	0	1487
TCONS_00020809_gene=XLOC_008219_kl-3_longest	Muller_F	100	569	0	0	8569	9137	164787	164219	0	1051
TCONS_00020809_gene=XLOC_008219_kl-3_longest	Muller_F	100	898	0	0	9135	10032	164167	163270	0	1659
TCONS_00020809_gene=XLOC_008219_kl-3_longest	Muller_F	99.9	2886	2	1	10032	12917	159572	156688	0	5312
TCONS_00020809_gene=XLOC_008219_kl-3_longest	Muller_F	98.94	189	1	1	12906	13093	118652	118464	8e-90	337
TCONS_00020809_gene=XLOC_008219_kl-3_longest	Muller_F	99.88	814	0	1	13087	13900	98152	97340	0	1496
DMIR
TCONS_00020809_gene=XLOC_008219_kl-3_longest	MullerF	99.42	1026	6	0	1	1026	691350	692375	0	1862
TCONS_00020809_gene=XLOC_008219_kl-3_longest	MullerF	98.11	106	2	0	1027	1132	693044	693149	5e-44	185
TCONS_00020809_gene=XLOC_008219_kl-3_longest	MullerF	97.84	185	3	1	1123	1306	693193	693377	4e-84	318
TCONS_00020809_gene=XLOC_008219_kl-3_longest	MullerF	99.28	1112	8	0	1307	2418	693432	694543	0	2010
TCONS_00020809_gene=XLOC_008219_kl-3_longest	MullerF	98.84	172	2	0	2416	2587	694598	694769	1e-80	307
TCONS_00020809_gene=XLOC_008219_kl-3_longest	MullerF	99.76	410	1	0	2585	2994	694863	695272	0	752
TCONS_00020809_gene=XLOC_008219_kl-3_longest	MullerF	99.54	219	1	0	2991	3209	704529	704747	2e-108	399
TCONS_00020809_gene=XLOC_008219_kl-3_longest	MullerF	98.65	518	7	0	3205	3722	705202	705719	0	918
TCONS_00020809_gene=XLOC_008219_kl-3_longest	MullerF	99.26	135	0	1	3723	3857	716842	716975	3e-61	243
TCONS_00020809_gene=XLOC_008219_kl-3_longest	MullerF	99.41	2213	13	0	3853	6065	717025	719237	0	4015
TCONS_00020809_gene=XLOC_008219_kl-3_longest	MullerF	99.42	1387	8	0	6066	7452	719302	720688	0	2518
TCONS_00020809_gene=XLOC_008219_kl-3_longest	MullerF	99.68	311	1	0	7451	7761	720753	721063	1e-159	569
TCONS_00020809_gene=XLOC_008219_kl-3_longest	MullerF	99.75	810	2	0	7761	8570	721719	722528	0	1485
TCONS_00020809_gene=XLOC_008219_kl-3_longest	MullerF	98.77	569	7	0	8569	9137	722593	723161	0	1013
TCONS_00020809_gene=XLOC_008219_kl-3_longest	MullerF	98.89	898	10	0	9135	10032	723213	724110	0	1604
TCONS_00020809_gene=XLOC_008219_kl-3_longest	MullerF	99.38	2886	17	1	10032	12917	733861	736745	0	5228
TCONS_00020809_gene=XLOC_008219_kl-3_longest	MullerF	98.94	189	1	1	12906	13093	749833	750021	1e-89	337
TCONS_00020809_gene=XLOC_008219_kl-3_longest	MullerF	98.65	814	11	0	13087	13900	762971	763784	0	1443
DLOW
TCONS_00020809_gene=XLOC_008219_kl-3_longest	Muller_F	97.76	1026	23	0	1	1026	85573	84548	0	1768
TCONS_00020809_gene=XLOC_008219_kl-3_longest	Muller_F	96.12	103	4	0	1030	1132	81375	81273	3e-39	169
TCONS_00020809_gene=XLOC_008219_kl-3_longest	Muller_F	96.76	185	5	1	1123	1306	81229	81045	6e-81	307
TCONS_00020809_gene=XLOC_008219_kl-3_longest	Muller_F	97.93	1112	23	0	1307	2418	80990	79879	0	1927
TCONS_00020809_gene=XLOC_008219_kl-3_longest	Muller_F	95.93	172	7	0	2416	2587	79824	79653	1e-72	279
TCONS_00020809_gene=XLOC_008219_kl-3_longest	Muller_F	98.29	410	7	0	2585	2994	79556	79147	0	719
TCONS_00020809_gene=XLOC_008219_kl-3_longest	Muller_F	98.63	219	3	0	2991	3209	71690	71472	2e-105	388
TCONS_00020809_gene=XLOC_008219_kl-3_longest	Muller_F	97.1	518	15	0	3205	3722	71013	70496	0	874
TCONS_00020809_gene=XLOC_008219_kl-3_longest	Muller_F	96.18	131	5	0	3723	3853	66261	66131	4e-53	215
TCONS_00020809_gene=XLOC_008219_kl-3_longest	Muller_F	97.51	2210	55	0	3856	6065	66074	63865	0	3777
TCONS_00020809_gene=XLOC_008219_kl-3_longest	Muller_F	97.4	1387	36	0	6066	7452	63799	62413	0	2362
TCONS_00020809_gene=XLOC_008219_kl-3_longest	Muller_F	98.07	311	6	0	7451	7761	62348	62038	2e-151	542
TCONS_00020809_gene=XLOC_008219_kl-3_longest	Muller_F	98.4	810	13	0	7761	8570	60768	59959	0	1424
TCONS_00020809_gene=XLOC_008219_kl-3_longest	Muller_F	97.19	569	16	0	8569	9137	59899	59331	0	963
TCONS_00020809_gene=XLOC_008219_kl-3_longest	Muller_F	96.77	898	29	0	9135	10032	59279	58382	0	1498
TCONS_00020809_gene=XLOC_008219_kl-3_longest	Muller_F	97.78	2886	63	1	10032	12917	52054	49170	0	4974
TCONS_00020809_gene=XLOC_008219_kl-3_longest	Muller_F	97.35	189	4	1	12906	13093	43487	43299	8e-85	320
TCONS_00020809_gene=XLOC_008219_kl-3_longest	Muller_F	97.58	702	16	1	13087	13787	38034	37333	0	1201
DAZT
TCONS_00020809_gene=XLOC_008219_kl-3_longest	VCKU01000091.1	88.99	1026	113	0	1	1026	10006299	10005274	0	1269	*NOTE: copy of this on the putative chimeric contig not shown
TCONS_00020809_gene=XLOC_008219_kl-3_longest	VCKU01000091.1	91.26	103	9	0	1030	1132	10004891	10004789	8e-31	141	Muller B
TCONS_00020809_gene=XLOC_008219_kl-3_longest	VCKU01000091.1	88.59	184	20	1	1123	1305	10004736	10004553	3e-55	222	Muller B
TCONS_00020809_gene=XLOC_008219_kl-3_longest	VCKU01000091.1	90.89	1109	99	2	1307	2414	10004497	10003390	0	1487	Muller B
TCONS_00020809_gene=XLOC_008219_kl-3_longest	VCKU01000091.1	90.7	172	16	0	2416	2587	10003290	10003119	2e-57	230	Muller B
TCONS_00020809_gene=XLOC_008219_kl-3_longest	VCKU01000091.1	91.22	410	36	0	2585	2994	10003029	10002620	2e-156	558	Muller B
TCONS_00020809_gene=XLOC_008219_kl-3_longest	VCKU01000091.1	92.92	212	15	0	2991	3202	10002424	10002213	2e-81	309	Muller B
TCONS_00020809_gene=XLOC_008219_kl-3_longest	VCKU01000091.1	89.58	518	54	0	3205	3722	10001891	10001374	0	658	Muller B
TCONS_00020809_gene=XLOC_008219_kl-3_longest	VCKU01000091.1	89.31	131	14	0	3723	3853	10001242	10001112	5e-38	165	Muller B
TCONS_00020809_gene=XLOC_008219_kl-3_longest	VCKU01000091.1	90.68	2211	205	1	3856	6065	10001057	9998847	0	2940	Muller B
TCONS_00020809_gene=XLOC_008219_kl-3_longest	VCKU01000091.1	89.99	1389	135	4	6066	7452	9998658	9997272	0	1792	Muller B
TCONS_00020809_gene=XLOC_008219_kl-3_longest	VCKU01000091.1	91.96	311	25	0	7451	7761	9997203	9996893	9e-120	436	Muller B
TCONS_00020809_gene=XLOC_008219_kl-3_longest	VCKU01000091.1	91.73	810	67	0	7761	8570	9996782	9995973	0	1125	Muller B
TCONS_00020809_gene=XLOC_008219_kl-3_longest	VCKU01000091.1	90.14	568	52	4	8572	9137	9995895	9995330	0	736	Muller B
TCONS_00020809_gene=XLOC_008219_kl-3_longest	VCKU01000091.1	90.53	898	85	0	9135	10032	9995262	9994365	0	1188	Muller B
TCONS_00020809_gene=XLOC_008219_kl-3_longest	VCKU01000091.1	91.35	2877	247	2	10032	12907	9994288	9991413	0	3932	Muller B
TCONS_00020809_gene=XLOC_008219_kl-3_longest	VCKU01000091.1	90.48	189	17	1	12906	13093	9991257	9991069	5e-63	248	Muller B
TCONS_00020809_gene=XLOC_008219_kl-3_longest	VCKU01000091.1	90.17	702	68	1	13087	13787	9990997	9990296	0	913	Muller B
DAFF
TCONS_00020809_gene=XLOC_008219_kl-3_longest	Chr4.group3_MullerB	89.96	1026	103	0	1	1026	10028263	10027238	0	1325
TCONS_00020809_gene=XLOC_008219_kl-3_longest	Chr4.group3_MullerB	91.26	103	9	0	1030	1132	10026201	10026099	7e-31	141
TCONS_00020809_gene=XLOC_008219_kl-3_longest	Chr4.group3_MullerB	90.06	171	17	0	1129	1299	10026039	10025869	2e-55	222
TCONS_00020809_gene=XLOC_008219_kl-3_longest	Chr4.group3_MullerB	91.64	1112	93	0	1307	2418	10025807	10024696	0	1539
TCONS_00020809_gene=XLOC_008219_kl-3_longest	Chr4.group3_MullerB	89.53	172	18	0	2416	2587	10024635	10024464	3e-54	219
TCONS_00020809_gene=XLOC_008219_kl-3_longest	Chr4.group3_MullerB	91.71	410	34	0	2585	2994	10024377	10023968	7e-160	569
TCONS_00020809_gene=XLOC_008219_kl-3_longest	Chr4.group3_MullerB	92.92	212	15	0	2991	3202	10023741	10023530	2e-81	309
TCONS_00020809_gene=XLOC_008219_kl-3_longest	Chr4.group3_MullerB	90.35	518	50	0	3205	3722	10023210	10022693	0	680
TCONS_00020809_gene=XLOC_008219_kl-3_longest	Chr4.group3_MullerB	91	2211	198	1	3856	6065	10022370	10020160	0	2979
TCONS_00020809_gene=XLOC_008219_kl-3_longest	Chr4.group3_MullerB	90.42	1389	129	4	6066	7452	10019964	10018578	0	1825
TCONS_00020809_gene=XLOC_008219_kl-3_longest	Chr4.group3_MullerB	92.28	311	24	0	7451	7761	10018519	10018209	2e-121	442
TCONS_00020809_gene=XLOC_008219_kl-3_longest	Chr4.group3_MullerB	91.23	810	71	0	7761	8570	10018126	10017317	0	1103
TCONS_00020809_gene=XLOC_008219_kl-3_longest	Chr4.group3_MullerB	89.51	572	54	5	8569	9137	10017255	10016687	0	719
TCONS_00020809_gene=XLOC_008219_kl-3_longest	Chr4.group3_MullerB	90.75	897	80	3	9137	10032	10016626	10015732	0	1194
TCONS_00020809_gene=XLOC_008219_kl-3_longest	Chr4.group3_MullerB	91.72	2875	238	0	10033	12907	10015663	10012789	0	3991
TCONS_00020809_gene=XLOC_008219_kl-3_longest	Chr4.group3_MullerB	91.67	180	15	0	12906	13085	10012550	10012371	1e-63	250
TCONS_00020809_gene=XLOC_008219_kl-3_longest	Chr4.group3_MullerB	91.31	702	60	1	13087	13787	10012145	10011444	0	957
DATH_EB
TCONS_00020809_gene=XLOC_008219_kl-3_longest	Muller_B	90.35	1026	99	0	1	1026	37697383	37696358	0	1347
TCONS_00020809_gene=XLOC_008219_kl-3_longest	Muller_B	91.26	103	9	0	1030	1132	37695225	37695123	7e-31	141
TCONS_00020809_gene=XLOC_008219_kl-3_longest	Muller_B	89.67	184	18	1	1123	1305	37695070	37694887	1e-58	233
TCONS_00020809_gene=XLOC_008219_kl-3_longest	Muller_B	91.91	1112	90	0	1307	2418	37694831	37693720	0	1555
TCONS_00020809_gene=XLOC_008219_kl-3_longest	Muller_B	90.12	172	17	0	2416	2587	37693659	37693488	7e-56	224
TCONS_00020809_gene=XLOC_008219_kl-3_longest	Muller_B	92.44	410	31	0	2585	2994	37693401	37692992	7e-165	586
TCONS_00020809_gene=XLOC_008219_kl-3_longest	Muller_B	93.4	212	14	0	2991	3202	37692606	37692395	4e-83	315
TCONS_00020809_gene=XLOC_008219_kl-3_longest	Muller_B	91.51	518	44	0	3205	3722	37692078	37691561	0	713
TCONS_00020809_gene=XLOC_008219_kl-3_longest	Muller_B	90.08	131	13	0	3723	3853	37691413	37691283	9e-40	171
TCONS_00020809_gene=XLOC_008219_kl-3_longest	Muller_B	92.01	2204	176	0	3862	6065	37691221	37689018	0	3096
TCONS_00020809_gene=XLOC_008219_kl-3_longest	Muller_B	92.3	1389	103	4	6066	7452	37688819	37687433	0	1969
TCONS_00020809_gene=XLOC_008219_kl-3_longest	Muller_B	93.89	311	19	0	7451	7761	37687372	37687062	8e-130	470
TCONS_00020809_gene=XLOC_008219_kl-3_longest	Muller_B	91.85	810	66	0	7761	8570	37686972	37686163	0	1131
TCONS_00020809_gene=XLOC_008219_kl-3_longest	Muller_B	92.31	572	38	5	8569	9137	37686100	37685532	0	808
TCONS_00020809_gene=XLOC_008219_kl-3_longest	Muller_B	92.32	898	69	0	9135	10032	37685472	37684575	0	1277
TCONS_00020809_gene=XLOC_008219_kl-3_longest	Muller_B	92.94	2876	203	0	10032	12907	37684507	37681632	0	4187
TCONS_00020809_gene=XLOC_008219_kl-3_longest	Muller_B	91.53	189	15	1	12906	13093	37681395	37681207	2e-66	259
TCONS_00020809_gene=XLOC_008219_kl-3_longest	Muller_B	91.45	702	59	1	13087	13787	37679823	37679122	0	963
TCONS_00020809_gene=XLOC_008219_kl-3_longest	Muller_E	89.82	334	32	2	10753	11086	30205930	30205599	5e-117	427	* partial hits in pericentromere
TCONS_00020809_gene=XLOC_008219_kl-3_longest	Muller_E	90.87	526	48	0	10805	11330	29947113	29947638	0	706	* partial hits in pericentromere
TCONS_00020809_gene=XLOC_008219_kl-3_longest	Muller_E	90.87	526	48	0	10805	11330	29953984	29954509	0	706	* partial hits in pericentromere
TCONS_00020809_gene=XLOC_008219_kl-3_longest	Muller_E	90.49	526	50	0	10805	11330	29940231	29940756	0	695	* partial hits in pericentromere
TCONS_00020809_gene=XLOC_008219_kl-3_longest	Muller_E	89	200	20	2	11132	11330	30205616	30205418	1e-62	246	* partial hits in pericentromere
DATH_EA
TCONS_00020809_gene=XLOC_008219_kl-3_longest	Muller_B	90.45	1026	98	0	1	1026	37634413	37633388	0	1352
TCONS_00020809_gene=XLOC_008219_kl-3_longest	Muller_B	91.26	103	9	0	1030	1132	37632247	37632145	7e-31	141
TCONS_00020809_gene=XLOC_008219_kl-3_longest	Muller_B	89.67	184	18	1	1123	1305	37632092	37631909	1e-58	233
TCONS_00020809_gene=XLOC_008219_kl-3_longest	Muller_B	91.73	1112	92	0	1307	2418	37631853	37630742	0	1544
TCONS_00020809_gene=XLOC_008219_kl-3_longest	Muller_B	90.12	172	17	0	2416	2587	37630681	37630510	7e-56	224
TCONS_00020809_gene=XLOC_008219_kl-3_longest	Muller_B	92.44	410	31	0	2585	2994	37630423	37630014	7e-165	586
TCONS_00020809_gene=XLOC_008219_kl-3_longest	Muller_B	93.4	212	14	0	2991	3202	37629628	37629417	4e-83	315
TCONS_00020809_gene=XLOC_008219_kl-3_longest	Muller_B	91.51	518	44	0	3205	3722	37629100	37628583	0	713
TCONS_00020809_gene=XLOC_008219_kl-3_longest	Muller_B	90.08	131	13	0	3723	3853	37628435	37628305	9e-40	171
TCONS_00020809_gene=XLOC_008219_kl-3_longest	Muller_B	92.06	2204	175	0	3862	6065	37628243	37626040	0	3101
TCONS_00020809_gene=XLOC_008219_kl-3_longest	Muller_B	92.15	1389	105	4	6066	7452	37625841	37624455	0	1958
TCONS_00020809_gene=XLOC_008219_kl-3_longest	Muller_B	93.89	311	19	0	7451	7761	37624394	37624084	8e-130	470
TCONS_00020809_gene=XLOC_008219_kl-3_longest	Muller_B	91.85	810	66	0	7761	8570	37623994	37623185	0	1131
TCONS_00020809_gene=XLOC_008219_kl-3_longest	Muller_B	92.31	572	38	5	8569	9137	37623122	37622554	0	808
TCONS_00020809_gene=XLOC_008219_kl-3_longest	Muller_B	92.32	898	69	0	9135	10032	37622494	37621597	0	1277
TCONS_00020809_gene=XLOC_008219_kl-3_longest	Muller_B	92.98	2876	202	0	10032	12907	37621529	37618654	0	4193
TCONS_00020809_gene=XLOC_008219_kl-3_longest	Muller_B	91.53	189	15	1	12906	13093	37618417	37618229	2e-66	259
TCONS_00020809_gene=XLOC_008219_kl-3_longest	Muller_B	91.31	702	60	1	13087	13787	37616845	37616144	0	957
TCONS_00020809_gene=XLOC_008219_kl-3_longest	Muller_E_2	89.82	334	32	2	10753	11086	4516151	4515820	5e-117	427	* partial hits in pericentromere
TCONS_00020809_gene=XLOC_008219_kl-3_longest	Muller_E_2	89.82	334	31	3	10753	11086	4539629	4539299	2e-116	425	* partial hits in pericentromere
TCONS_00020809_gene=XLOC_008219_kl-3_longest	Muller_E_2	90.87	526	48	0	10805	11330	4280509	4281034	0	706	* partial hits in pericentromere
TCONS_00020809_gene=XLOC_008219_kl-3_longest	Muller_E_2	88.59	526	47	3	10805	11330	4287004	4287516	4e-177	627	* partial hits in pericentromere
TCONS_00020809_gene=XLOC_008219_kl-3_longest	Muller_E_2	88.5	200	21	2	11132	11330	4539316	4539118	7e-61	241	* partial hits in pericentromere
TCONS_00020809_gene=XLOC_008219_kl-3_longest	Muller_E_2	85.64	202	20	7	11132	11330	4515837	4515642	9e-50	204	* partial hits in pericentromere
