# Supplementary material for: Complex Evolutionary History of the Y Chromosome in Flies of the Drosophila obscura Species Group
Source: Genome Biol Evol. 2020 Mar 16;12(5):494–505. doi: 10.1093/gbe/evaa051 (PMC7199386; doi:10.1093/gbe/evaa051)
Supplement: evaa051_Supplementary_Data [file evaa051_supplementary_data.zip › Supplemental_Text1.txt]

CLUSTAL format alignment by MAFFT (v7.452)


Dmel_Ary_transc GC----------------------------------------------------------
Dobs_Ary_transc CTAGTATAGAATGTAAACACTGAGTTAAATAACTTTACTATTATTTTGAATTAATATTAT
Dath_Ary_transc TT--------------------------------------------------AATATCAT
Dpse_Ary_transc TT----------------------------------------------------------
Dgua_Ary_transc ------------------------------------------------------------
                                                                            

Dmel_Ary_transc ------------------TGGTTGTTTAAAATATTTAAATATCAAATTTGTAAATATTC-
Dobs_Ary_transc TTCAATCAAAACTAAA--AAATAGGTTTACAAATTAAAATTCAAAA-TTCCAA-------
Dath_Ary_transc TTCAATCAAAATTTAAGTAAACCAGTCTCAAATTTGAAATTCAAAA-TTTTAAATATTTT
Dpse_Ary_transc -------------TAA--AAACAAGTCTCATATTTTAAATTCAAAATTTTTAAATATACA
Dgua_Ary_transc ------------------CAGCAGTTTTAATATTGTAAATTCAAAATTTGTAAATATATT
                                   ... . *.      *  **** . *** ** .**       

Dmel_Ary_transc ----------TTCAGTAATGATCCCAGCGGACTTTTTGACCTCAAATATTGTCGAAGATA
Dobs_Ary_transc -----AAAAAAATCGTAATGATACCTTTACGCTACTTGAAT---AATTGCGATGATGATA
Dath_Ary_transc CCTG-AAACATTTCGTAATGATACCTTCACGCTGCTTGACT---ACTTGCGATGATAATA
Dpse_Ary_transc GTTA-AAACATTTCGTAATGATACCATCACGCTATTTGACT---ACTTGCGATGATGATA
Dgua_Ary_transc TTGAAAATCATTTTTTAATGATACCTTTACGCTACTTGACT---TCTTACGTTGATGATA
                            .  ******* **  .. .** .**** .     *  .* .** .***

Dmel_Ary_transc ATTCTCAAGTTGCGGTGATACTTGGTGGCAACCAAAATACACAATGTGGAGAAAAGGCTT
Dobs_Ary_transc ATTCACGTGTGGACATGATACTTGGTGGGGAACAACGTCCTTTACGGGGGGACTCTACAA
Dath_Ary_transc ATTCAAGAGTGGCCATGATACTTGGTGGTGAACAACGTCCTCTACGTGGGGACTCTACGA
Dpse_Ary_transc ATTCACGTGTGGCCATGATACTTGGTGGTGATCAACGTCCTCTACGCGGAGAGTCTACGA
Dgua_Ary_transc ATTCACGTGTGAACATGATTCTTGGCGATGACCAACGTCCTCTACGTGGGGACTCTTCGA
                ****  . ** .  .**** *****.*. .* *** .* * . *.* **.**     *  

Dmel_Ary_transc TACTAATGGCCCCAAAA-------------------------------------------
Dobs_Ary_transc TACTATTGGCTCCAAAAATAAAGCTTAGCAGTGGTTATGAGATGCCCGTCCTAGGATTTG
Dath_Ary_transc TACTGTTGGCTCCAAAAATAAAGCTCAGCAGTGGTTATGAAATGCCCGTTTTAGGTTTTG
Dpse_Ary_transc TACTGTTGGCTCCAAAAATAAAGCTCAGCAGTGGTTATGAAATGCCCGTTTTAGGATTTG
Dgua_Ary_transc TACTGTTGGCTCCAAAAATAAAGCTCAGCAGTGGTTACGAGATGCCCGTTCTAGGATTTG
                ****. ****.******                                           

Dmel_Ary_transc -----------CTTCGTGGATATCAATGCTCGGCAGCTGTTCATTGTGCCATTGAGACTG
Dobs_Ary_transc GAACGTATAAGCTGTGTGGTTTCCAATGTTCATCAGCGGTGCATTGTGCAGTAGAGACTG
Dath_Ary_transc GAACTTATAAGTTGCGCGGCTTCCAATGCACGTCAGCGGTGCATTGTGCAGTAGAGACTG
Dpse_Ary_transc GGACGTATAAGTTGCGCGGTTTCCAATGCACATCAGCGGTACATTGTGCAGTAGAAACTG
Dgua_Ary_transc GAACTTATAAGCTGAGCGGTTTCCAATGCTTATCAGCAGTACATTGTGCAGTAGAAACTG
                           .*  *.** * .*****. .. **** ** ******** .* **.****

Dmel_Ary_transc GTTTTCGCCATTTCGATACTGCATATTATTATGAGAACGAGAAAGAGATCGGAGAAGCTC
Dobs_Ary_transc GATTTCGTCACTTTGACACTGCATATTCATATGAGAATGAAAAAGATGTAGGCGAAGCTC
Dath_Ary_transc GATTTCGTCACTTTGACACTGCATATTTCTATGAGAATGAAAAAGATATAGGCGAAGCCC
Dpse_Ary_transc GATTTCGTCACTTTGACACTGCATACTACTATGAAAATGAAAAAGATGTAGGCGAAGCTC
Dgua_Ary_transc GCTTTCGTCACTTTGACACTGCATATTCATATGAAAACGAAAAGGATGTAGGCGATGCTC
                * *****.**.**.**.********.*  *****.**.**.**.** .* ** ** **.*

Dmel_Ary_transc TTCGCACTCAAATTAAAATGGGAAATATTTCCAGAGAGAATATATTTCTAACGACCAAGT
Dobs_Ary_transc TTCGTACTCAAATTAAAATGGGAAACATATCCAGAGAGAATATATTTTTGACCACAAAGT
Dath_Ary_transc TTCGTACCCAAATTAAAATGGGAAACGTGTCCAGAGAGAATATATTTTTGACTACAAAGT
Dpse_Ary_transc TTCGTACGCAAATTAAAATGGGAAACATATCTAGAGAGAATATATTTTTAACTACGAAGT
Dgua_Ary_transc TTCGTACTCAAATTAAAATGGGAAACATATCTAGAGAAAATATTTTTTTGACCACAAAGT
                ****.** *****************..* **.*****.***** ***.*.** ** ****

Dmel_Ary_transc TATGGAATACCCACCATGATCCAAGAGACGTACGCCGTATATGCGAAAAACAACTTGAGT
Dobs_Ary_transc TGTGGAACACTCACCATGATCCTCGTGATGTGCGTCGTATATGTGAGCAGCAACTGAAGC
Dath_Ary_transc TGTGGAACACTCACCATGATCCTCGTCATGTGCGTCGTGTATGTGAGCAGCAACTGAAGC
Dpse_Ary_transc TGTGGAACACTCACCATGATCCTCGTGATGTGCGTCGTATATGTGAGCAGCAACTGAAGC
Dgua_Ary_transc TGTGGAACACTCATCATGATCCTCGGGATGTGCGCCGAATTTGTGAGCAGCAACTGAAAC
                *.*****.**.**.********  *  *.**.**.** .* **.**. *.***** .*..

Dmel_Ary_transc TGCTCGGATTTAGTTACATTGATTTATATCTAATGCATTTTCCTGTGGGCTACAAGTACG
Dobs_Ary_transc TTTTAGGATTTAACTATATCGACCTATACTTGCTGCATTTTCCTGTGGGCTACAAAAATG
Dath_Ary_transc TGCTAGGATTTAACTATATCGACCTATACTTACTGCATTTTCCCGTTGGCTACAAGCATA
Dpse_Ary_transc TGCTAGGATTTACCTATATCGACCTTTACTTGCTGCATTTTCCCGTTGGCTACAAACATA
Dgua_Ary_transc TGCTGGGATTTAACTACATCGACCTATACTTGCTTCATTTTCCTGTGGGCTACAAAAATA
                * .* ******* .**.**.**..* **..*. * ********.** ********. *..

Dmel_Ary_transc TGTGCGATGAAATTCTGATGCCCATGTCAGGCGATGAATTACAAACGGTTGAAATCGACT
Dobs_Ary_transc TGTGTGATGAGATACTCAAGCCAATGTCTGACGATAAGTTGCAGACAACCGACGTTGATT
Dath_Ary_transc TGTGTGATGAGATTCTGGAGCCGATGGAGGACGATAAATTGCAGACAACCGACGTTGATT
Dpse_Ary_transc TGTGTGATGAGATTCTCAAGCCAATGTCGGACGGTAAATTGCAGACAACCGACGTTGATT
Dgua_Ary_transc TGTGTGATGAGATTCTGAAGCCAATATCTGAGGGTAAATTGCAGACAAGCGACGTTGATT
                ****.*****.** ** . *** **.   *. *.*.*.**.**.**.. .** .*.**.*

Dmel_Ary_transc ACTTAGATACTTGGCGAGCAATGGAAAATCTTGTTAAGCTAGGAATGGTTCGAAGTATTG
Dobs_Ary_transc ATATAGACACATGGAGCGCTATGGAGGAACTCGTAAAACTGGGAATGGTTCGTAGCATTG
Dath_Ary_transc ATATAGACACCTGGAACGCTATGGAGGAACTTGTAACACTCGGCATGGTTCGCAGCATTG
Dpse_Ary_transc ATATAGACACCTGGAACGCTATGGAGGAACTCGTAAAACTAGGCATGGTTCGCAGCATTG
Dgua_Ary_transc ATATAGACACATGGAAAGCTATGGAGGAACTCGTGAAACTAGGCTTGGTTCGCAGCATCG
                *. ****.** *** . ** *****..* **.** * .** **  ******* **.**.*

Dmel_Ary_transc GGTTATCCAACTTCAATATGGAGCAGATTCAACGGATAATTCAGTGTAGTTCATCTAAGC
Dobs_Ary_transc GTCTATCGAACTTTAATATGGAACAGGTGCAGCGTATCATTCAATGTAGTTCCTCAAAAC
Dath_Ary_transc GCCTATCAAACTTTAATATGGAGCAGGTGCAGCGGATAATTCAATGTAGTTCCTCAAAAC
Dpse_Ary_transc GCTTATCGAACTTTAATATGGAACAGGTGCAACGGGTCATTCAATGTAGTTCCTCAAAAC
Dgua_Ary_transc GGTTATCGAACTTTAATATGGAACAGGTACAGCGTATCATTCAATGCAGTTCCTCAAAAC
                * .**** *****.********.***.* **.** .* *****.**.***** ** **.*

Dmel_Ary_transc CAGTAGTTAATCAAGTTGAGATCTGGCCAGGCTTTTTACAAAAGGACTTGGTTGATTATT
Dobs_Ary_transc CAGTAGTAAATCAGATTGAAATATGGCCTGGTTTTTTGCAAAAAGATTTAGTTGACTACT
Dath_Ary_transc CAGTGGTAAATCAGGTTGAAATCTGGCCAGGTTTTATGCAAAAAGATTTGGTTGACTACT
Dpse_Ary_transc CAGTGGTAAACCAAGTTGAGGTCTGGCCGGGTTTTTTGCAAAAAGATTTGGTTGACTACT
Dgua_Ary_transc CAGTGGTAAATCAGGTAGAAATCTGGCCTGGTTTTTTGCAAAAAGATTTGGTTGACTATT
                ****.** **.**..* **..* ***** **.*** *.*****.**.**.*****.**.*

Dmel_Ary_transc GCCGCTACAACGGAATTATTGTGACAGCCTTTTCACCTCTTGGTCAACCAAACAGAAAAA
Dobs_Ary_transc GTCGCTACAACGGAATTGTTGTAACAGCGTATTCACCTCTTGGTCAGCCAAATAGAGAAA
Dath_Ary_transc GTCGTTACAACGGCATTGTTGTAACAGCGTATTCACCTCTTGGCCAGCCGAATAGAGAAG
Dpse_Ary_transc GTCGCTACAATGGCATTGTTGTAACTGCGTATTCACCTTTTGGTCAGCCAAATAGAGAAA
Dgua_Ary_transc GTCACTACAACGGAATTGTTGTAACAGCGTATTCACCTCTTGGCCAGCCAAATAGAGAAA
                *.*..*****.** ***.****.** ** * *******.****.**.**.**.***.**.

Dmel_Ary_transc ATCATTGCCCAGTGTATTTCTTTTCGGAAGGTATGAAACGATTGGTTAAGAAGTACAAGC
Dobs_Ary_transc ATCATAGCCCAACATATTTCTTTTCGGAGGGCATGAGGAGATTAGTTAAGAAATATAAGA
Dath_Ary_transc ATCATAGCCCAATATATTTCTTTTCGGAGGGCATGAAGAGATTAGTTAAGAAATATAAGA
Dpse_Ary_transc ATCATAGCCCAACATATTTCTTTTCGGAGGGCATGAAGAGATTAGTTAAGAAATATAAAA
Dgua_Ary_transc ATCATAGACCAACATATTTCTTTTCGGAGGGCATGAGGAGATTAGTTACGAAGTATAAGA
                ***** * ***...**************.**.****.. ****.**** ***.**.**. 

Dmel_Ary_transc GCTCTGCAAGTCAAATTGTATTGCGATATTTGATCGACTACGGAGTAGTTCCAATACCAA
Dobs_Ary_transc GAACATCTGGTCAAATAGTACTGCGTTTTTTGGTTGACTATGGAGTCGTGCCGATACCAA
Dath_Ary_transc AAACATCTGGTCAAATAGTGCTGCGCTTTTTGGTTGACTATGGAGTTGTACCTATCCCCA
Dpse_Ary_transc AAACATCTGGTCAAATAGTCCTGCGCTTTTTGGTGGACTATGGAGTCGTGCCTATACCCA
Dgua_Ary_transc AAACATCTGTTCAAATAGTATTGCGTTTTTTGGTGGACTACGGAGTCGTTCCTATTCCAA
                .  *  * . ****** ** .**** * ****.* *****.***** ** ** ** ** *

Dmel_Ary_transc AAGCTGCAAACCCAATACATATAAAAGAAAATTTAAATATTTTTGATTTTAAGCTAGATG
Dobs_Ary_transc AAGCGGCAAATCCTTTTCATATAAGTCAAAATTTAAATATATTTGACTTCAAGCTGGACG
Dath_Ary_transc AAGCGGCTAATCCCTTGCATATAAGTCAAAACTTAAATATTTTCGACTTTAAGCTGGATG
Dpse_Ary_transc AGGCGGCTAATCCTTTGCATATAAGTCAAAATTTAAATATATTCGACTTTAAGCTGGACG
Dgua_Ary_transc AATTGGCTAATCCTTTTCAGATAAGTCAAAGTTTAAATATATTTGACTTTAAGCTGGACG
                *. . ** **.**  * ** ****.  ***..******** **.**.**.*****.**.*

Dmel_Ary_transc AAGCGGATACTCGGTTACTACGTGGTATAAAACCTAAAAGCCGAATAGTAAAATACGAAA
Dobs_Ary_transc ATGTAGATACCCGTGCATTGCTTGGAATAAAGCCAAAGAAACGAATTGTAAGGTATGATA
Dath_Ary_transc ATGCAGATACTCGCGCATTACTTGGAATAAAACCAAAGAAACGAATTGTAAATTATGATA
Dpse_Ary_transc ATTCAGATACCCGCGCATTACTTGGAATAAAGCCAAAGAAACGAATTGTAAAGTATGATA
Dgua_Ary_transc ATACAGATACCCGTGCATTACTTGGAATAAAGTCAAAAAAACGAATTGTAAAATATGACT
                *  ..*****.**  .*.*.* *** *****..* **.*. ***** ****. **.**  

Dmel_Ary_transc TAGTAAAAGATCATATGTTCTACCCCTTTGAACTCTTAAAAGAAAACAATGAAGAGTCAG
Dobs_Ary_transc TAGTAAAAGAACACCCATATTACCCTTTCGAACGT---GAAGAAGAATGAAAGTATCAAT
Dath_Ary_transc AAGTAAAAGAACACCCATTTTACCCTTTCGAACGT---GAAGAAGAAAGTTAGAATCCAG
Dpse_Ary_transc TAGTAAAAGAACACCCATTTTACCCTTTCGAACGC---GATGAAGAAAGCCAGTATCAAG
Dgua_Ary_transc TAGCAAAAGATCACCCATTTTACCCTTTCGAACGG---GAAGACGAAAGTTAATATCAAG
                 **.****** **. ..* .*****.**.****     .* ** .*  .  *. * . * 

Dmel_Ary_transc AAGTTAAAGACTCTCAGACTAAAGAACC-----------AAAGTTACCATACTTTC----
Dobs_Ary_transc ATGTCTATAACCTTCAAAATATACCACTGACACCGGAAAAACGTGAATATACATTAAATG
Dath_Ary_transc ATGTCAATAAGCCTCAAAATGTACCATTGACATAGGAAAATCAAGAACCTAAATTTAATG
Dpse_Ary_transc ATGTCAATAACCTTCAAAATGTACCATTGGCACGGGAGCAACGTGAATCTACACTTAATG
Dgua_Ary_transc ATATATATAACCCTTAAAACATAATACTGACACAGAAAAAATGTGATTCGACATCAAATG
                * .*  * .* ..*.*.* .. *  *..           *  .  * .  *  ..     

Dmel_Ary_transc ---CTAGTGAAGAAGAAGAAGAAAAGGAAAATCATGAAAATTATGAATGAAAATTAACTT
Dobs_Ary_transc ATGGTAATCAAGGTGGGGAATATAATTGGTATCACAAATTATTTAATTAAA---TAGTTT
Dath_Ary_transc ACGGTGATCAAAGCGCGGAATAGAA-AAGTATCACAAATTATTTAATTAAA----TTTTA
Dpse_Ary_transc ACGATGATCAACGTGGGGAATAGAATTGGTATCACAAATTATTTGATTAAA----AGTAA
Dgua_Ary_transc AAGGTAATCAAGATGATGAGTAGAACTGGTATCATTAATAACTTAATTAAA----TAGCA
                    *..* ** . *  **. * **  .. ****. **   . *.* *.**         

Dmel_Ary_transc GATTTTAAACTTCAAAAATACATATAAGCATGTAGTGATACGTCGATT------------
Dobs_Ary_transc AATTTTAAACAATTAAAATGTATTCAATTTTTCTTTTACATTTTGTTGGTAGTGTAAATT
Dath_Ary_transc AATTTTATTCAATTAAAATGGATTTGAA-ACTCTTTCACATGT---------TCCAAAAA
Dpse_Ary_transc AATGTTATACAATTAAAATTTA--------------------------------------
Dgua_Ary_transc CAATTTTTACCATTAAAATGTACTTAAA--------------------------------
                 *  **   *  . *****  *                                      

Dmel_Ary_transc --AAGCGTAATGAGCTATTTGTGGATTTAAATTTTAAACATTTTTTGGATTCCTTAGAAA
Dobs_Ary_transc AAAACCACATGAGCCCAGTTTAAACAAAC-------------------------------
Dath_Ary_transc TGCATTGCATTAAACCAGTTTTGATATTTAAG----------------------------
Dpse_Ary_transc ------------------------------------------------------------
Dgua_Ary_transc ------------------------------------------------------------
                                                                            

Dmel_Ary_transc AGTTTTTAAAAATAGGTCCGTCTGTCCGTATCCTTCTGCCTGTCACATACTTTTCAACGA
Dobs_Ary_transc ------------------------------------------------------------
Dath_Ary_transc ------------------------------------------------------------
Dpse_Ary_transc ------------------------------------------------------------
Dgua_Ary_transc ------------------------------------------------------------
                                                                            

Dmel_Ary_transc ATCTTTTATTT
Dobs_Ary_transc -----------
Dath_Ary_transc -----------
Dpse_Ary_transc -----------
Dgua_Ary_transc -----------

CLUSTAL format alignment by MAFFT (v7.452)


Dpse_kl-2_trans GCGGACTATTTTTGCATACGATCGATGTCTTTTTTTACGGGCCTTTTTTAGGAACCAATC
Dath_kl-2_trans ------------------------------------------------------------
Dobs_kl-2_trans ------------------------------------------------------------
Dmel_kl-2_trans ------------------------------------------------------------
                                                                            

Dpse_kl-2_trans TACCGTGTAAAAACAGAATTAGGTGTATATGTATGTATTAGTGATACACATTAAATTTAG
Dath_kl-2_trans ----------------------------------------------------AAATTTAG
Dobs_kl-2_trans ------------------------------------------------------------
Dmel_kl-2_trans ------------------------------------------------------------
                                                                            

Dpse_kl-2_trans TAAGCCTGGAAATCAACATTAGTGTACGCTCTAAAAACGGTTTTAATCAGTTCATAGAAT
Dath_kl-2_trans TAAGCCAAGAAATCAACTTTAGTGTGTTCTCTAAAAACGATTTCAATCTGTTTATGGAAC
Dobs_kl-2_trans ------------------------------------------------------------
Dmel_kl-2_trans ------------------------------------------------------------
                                                                            

Dpse_kl-2_trans TTCAAACTTGGAAAGTTAGGAATATAATAATAGAATGACTGGTAGCATTACCGAAGACAG
Dath_kl-2_trans TTTAAATTTGGAAAGCTTCGAATATTATAGCAGAATGTCTGAAAGCGTTTCCGAAGATAG
Dobs_kl-2_trans --------TGGAAAGATTGCAATATTTAATTAAAATGCTTGAAAGTGAAGCC---GACAG
Dmel_kl-2_trans -------ATGGAAAGTACTGA---------------GACTGATCGCGGATCT--------
                        *******     *               * .**.  *..   *.        

Dpse_kl-2_trans TCTTTTAACAACCGCAAACCACGATCAAGATGTTGGTAAGTTATGATTTGTTGCCTTGTC
Dath_kl-2_trans CCTTTTAACAAGCGCAAACCACTATAATGATGTTGGAA----------------------
Dobs_kl-2_trans TCTTTTAACAAGCGCAAACCACGATAAAGATTTTGGTA----------------------
Dmel_kl-2_trans ------------------------------------------------------------
                                                                            

Dpse_kl-2_trans CGTTGAGTCTTAGTATTTTCTAATTTACCTAGGGAACGACTTAAAAGATGGTTT------
Dath_kl-2_trans --------------------------ATCTAGGTAACAACTTAAAAGACAATATAACAAC
Dobs_kl-2_trans -----------------------------------ACAACTTAAAAGATGATTT------
Dmel_kl-2_trans ------------------------------------------------------------
                                                                            

Dpse_kl-2_trans TTTTGAGTCATCACATACAATTTCACAACTAGAAAATACACAAGATATGGAACTTGAACA
Dath_kl-2_trans TTTTGAGACACCACAGACTATTTCACAACTGGAAAATACTCAAGATATGGAACTTGAAGA
Dobs_kl-2_trans TTTGGAGACATCTCAGATTATTTTACAGTTGGAAAATACCAAAGAAATGGAACTTGAACA
Dmel_kl-2_trans -------------------------------------------------GAAATTGCGGG
                                                                 *** *** . .

Dpse_kl-2_trans ACTTATTAAATCAGTTCAGAGGATGACTGTTCTGTATTCATTAGATAACCGCGATTGGAA
Dath_kl-2_trans ACTTGTTAAATTTGTTCAGAGGATGACTGTTCTGTTTTTATTAGATAACCGCGATTGGAA
Dobs_kl-2_trans ACTTGTTAAATCTGTTCAGAGGATGACGGTTTTATATTCATTAGATAACCGCGACTGGAA
Dmel_kl-2_trans GCTTGTTGAATATGTGAAGAAAATTACTTTTTTATATTCTTTAGATCATCGCGACTGGAA
                .***.**.***  **  ***..** **  **.*.* **. ****** *.*****.*****

Dpse_kl-2_trans TAAAAAGTTGTTATATGTAATTGAAAGATGGTTACTAGAGTCAACAGAAACTATTCTTAC
Dath_kl-2_trans TAAAAAGTTGCTGGATACAATTGAAAGATGGTTACTACAGCCATCAGAACCTGTTCTTAC
Dobs_kl-2_trans TAAAACATTGCTGGATATAATTAAAAGATGGTTACTACACGCAGCAGAACCTGTTCTGAC
Dmel_kl-2_trans TGCAAAAGTGATAAATGTGATAAGCATTTGGTTGATCAATTCAACAGAATTAGTTCTTAC
                *. ** . ** *. **...** .. *  *****. *  *  ** ***** . .**** **

Dpse_kl-2_trans AATATTTTATGATTGCAACGTTCTAACAGGATGTCTTGGATTTCCAGTTGCCCCGGTGCT
Dath_kl-2_trans CATTTTTTACGACTGCAACATTCTAACAGGATGTATTGGATTTCCCGTTGCCCCAGTCCT
Dobs_kl-2_trans AATTTTTTATGATTGCAACATTCTAACAGGATGTCTTGGATTTCCAGTTGCCCCGGTCCT
Dmel_kl-2_trans AATATTTTACGATTGCGATGTTCTCACTGGTTGCCTTGGATTTCCTGTGGCCCCGGTTAT
                 ** *****.**.***.*..**** ** ** **. ********** ** *****.**  *

Dpse_kl-2_trans AGATTTATGTTACTTTATACGTTCATCAAATCAAAACTTCTCAGTCGACACCTTTCATGA
Dath_kl-2_trans AGATTTATGCTATTTTATTCGGTCGTCAAATCAAAACTTCTCAAAAGATACCTTTCATGA
Dobs_kl-2_trans AGATTTATGCTACTTTATTCGTTCATCAAATCAAAACTTCTCAATAGATACCTTTCATGA
Dmel_kl-2_trans TGATTTATGCTACTTTATTCGGTCCTCTAAAGAAATAATATCTATTCATTCTTTTCACGA
                 ********.**.***** ** ** ** **  ***   * ** .   *. *.*****.**

Dpse_kl-2_trans TTTGGTTCACAATGGGACAATTCATGATGATGTAGATGGTTGCCTCCTTAATGTCTTGGA
Dath_kl-2_trans TTTGGTTAACTGTGGCACAATTCATGATGATGTAGATGGTTGCCTCCTTAGTGTATTAGA
Dobs_kl-2_trans TTTGGTTAACTATGGAACAATTCATGATGATGTAGATGGCTGCCTCTTAAGTATATTGGA
Dmel_kl-2_trans CATGGTTAACTTCGGTACTGTGCAAGATGATGTTGATGGCTGCCTATTGAAAATTTTAGA
                . ***** **  .** ** .* ** ******** *****.***** .* *. .* **.**

Dpse_kl-2_trans ATTTGTTTATGCCCCCGTCTTTCGTAATTTTAAAGAATGGGGAGATAATGTAAAGCAGCG
Dath_kl-2_trans ATTTGTTTATGCTCCCGTCTTCCGTAATCTTAAAGAATGGGGAGATAATGTAAAGCAGCG
Dobs_kl-2_trans ATTTGTTTATGCTCCCGTCTTCCGTAATTTTAAAGAATGGGGAGATAATGTAAAGCAGCG
Dmel_kl-2_trans GCTTATATATGCTCCCATATTTCGAAATTTTATGGAATGGGGAGACAATGTGAAGCAACG
                ..**.* *****.***.* **.** ***.*** .***********.*****.*****.**

Dpse_kl-2_trans TTTCTGTACAGCCCTAGATAAGTTTCTGGCCTTTTTAACAGGAGCCCATTTCAAAATGGC
Dath_kl-2_trans TTTCTGCACAGCCCTAGATAAATTTTTGGCCTTTTTAACAGGTGCACATTTTAAAATGTC
Dobs_kl-2_trans TTTTTGCACAGCCCTAGATAAGTTTCTGGCCTTTTTAACAGGAGCATATTTCAAAATGTC
Dmel_kl-2_trans TTTCTGTACGTCCCTGGATAAATTTCTAGGAATCTTAACAGCAATATATTTTAAAATGTC
                ***.**.**. ****.*****.***.*.*   *.*******  .. .****.****** *

Dpse_kl-2_trans TGGTATGACGGTTTTATATGTACCATACGTCGTAAAACAAATCGATCGAGAAAGCATATC
Dath_kl-2_trans TGGTATGACGGTTTTATATGTACCATACGTCGTTAAACAAATCAGTCGGGAAAGCATATC
Dobs_kl-2_trans TGGCATGACGGTTTTATATGTACCATATGTCGTAAAACAAATCGATCGGGAAAGCATATC
Dmel_kl-2_trans TGGCATGACAGTTCTTTATGTCCCTTATGTAGTCAAAGAAATAGCAAAAGAGATTTCATC
                ***.*****.***.* ***** ** **.** ** *** **** .   ..**.* . .***

Dpse_kl-2_trans CTATGAAAGAGAGTTTGTTAAGAACTTGGAAGTTATTGCAGTGTCCTGGGCTACTCAAAT
Dath_kl-2_trans CTATGAAAGAGAGTTTGTTAAGAACTTGGAAGTTATTGCAGTTTCCTGGGCTACTCAAAT
Dobs_kl-2_trans ATATGAAAGAGAGTTTGTTAAGAACTTGGAAGTTATTGCAGTATCCTGGGCTACTCAAAT
Dmel_kl-2_trans GTACGACAGAGAATTTGTCAAGAACTTGGAGTGTATTGCGGTGTCGTGGGCTACGCTTAT
                 **.** *****.*****.***********.  ******.** ** ******** *  **

Dpse_kl-2_trans TCGAACACTCCTAAATGACAAAACACTGCCAGTTTCTAATGAATTTATTAGTGTTGAGGA
Dath_kl-2_trans TCGAACACTCTTAAATGACAAAACACTGCCAGTTTCTAATGAATTTATTAGTGTTGAGGA
Dobs_kl-2_trans TCGAACACTACTAAATGACAAAACGCTGCCAGTTTCTAATGAATTTATTAGTGTTGAGGA
Dmel_kl-2_trans TCGAATTCTTTTAAATGACAAGACCCTTACCAGTCCAAACGAATATATTAGTGTTGGGGA
                *****. ** .**********.** **  * . *.* **.**** ***********.***

Dpse_kl-2_trans TGAGTACGAGTTCTGGCTATACCGTTTTGAAGTTTTACAAGGCCTAAACGCACAATTAGA
Dath_kl-2_trans TGAGTACGAGTTCTGGCTATACCGTTTCGAAGTTTTACAAGGCCTTAACTCACAACTAGA
Dobs_kl-2_trans TGAGTACGAGTTTTGGTTATATCGTTTCGAAGTTTTACAAGGCCTTAACGCACAACTAGA
Dmel_kl-2_trans TGAGTTCGAGTTCTGGCTATATCGGTTTGAAGTTCTTCAAGGACTAAATGCGCAACTGGA
                ***** ******.***.****.** **.******.* ***** ** **. *.***.*.**

Dpse_kl-2_trans ACAAGCTGATGTTCAACAAATTATACGAGTTCTGCGTAATACTCATTCGGTATACATAAA
Dath_kl-2_trans ACAAGCTGATGTTCAACAAATTATAAGAGTTCTACGTAACACTCATTCGGTATATATAAA
Dobs_kl-2_trans ACAAGCTGATGTTCAACAAATAATAAGAGTACTGCGTAACACTCATTCGGTATATATAAA
Dmel_kl-2_trans TCAAGTGGATGTTCAACAAATTATAAGAGTTCTACGAAGTACCCATTCAGTGTATATTAA
                 ****. ************** *** **** **.** *..**.*****.**.**.** **

Dpse_kl-2_trans ACAGATTGATGAACTAATATATGAATCGAAGCATGAAATGGATGAAGGAATGTCAAATAT
Dath_kl-2_trans ACAGATTGATGAACTAATATATGAATCGAAGCATGAAATAGATGAAGGAATGTCAAATAT
Dobs_kl-2_trans GCAGATTGATGAACTAATATATGAATCGAAGCATGAAATGGATGAAGGAATGTCAAATAT
Dmel_kl-2_trans ACAGATCGATGAACTAATTTTCGAATCTACACATGAACTGATGGAAGCTATGGAAAACAT
                .*****.*********** * .***** * .****** *..  ****  ***  ***.**

Dpse_kl-2_trans AAAGTTTTTACATCTGCTAATGAATCCTTGCGCTGAAATGGATTTGGCTGATAGCCCAGT
Dath_kl-2_trans AAAATTTTTACACCTGCTAATGAATCCTTGCGCTGAAATGGAATTAGCTGATAGCCCTGC
Dobs_kl-2_trans AAAATTTTTACATCTGCTTATGAATCCTTGCGCTGAAATAGATTTAGCTAATAGCCCAGT
Dmel_kl-2_trans CAAATTTTTACACTTATTAATGCAACCATGTTCACAACTAGATTTTTCTGAAAGCCCAAC
                 **.********..*..* *** * ** **. *  ** *.** **  **.* ***** ..

Dpse_kl-2_trans ATTTGTTTCCCAGCTTATACCTGGAATAATTCATTTAATTCGATTCATTTGGTTAAATTC
Dath_kl-2_trans ATTTGTTTCACAGCTTATACCTGGAATAATTCATTTAATTCGATTCATTTGGTTAAATTC
Dobs_kl-2_trans ATTTGTTTCACAGCTTATACCAGGAATAATTCATTTAATTCGATTCATTTGGTTAAATTC
Dmel_kl-2_trans TTTTGTCTCACAACTTATTCCCCGAACAATTCACTTGATACGATTTATTTGGTTAAACTC
                 *****.** **.***** **  ***.******.**.** *****.***********.**

Dpse_kl-2_trans AGAAACTTATAATCGGCGTGACTTGATAACTGGGTTGTTCCGAGACTTAAGCAATCAAAT
Dath_kl-2_trans AGAAAGTTATAATCGGCGTGACTTAATAACTGGGCTGTTCCGAGACTTAAGCAATCAAAT
Dobs_kl-2_trans AGAAAGTTATAATCGGCGTGACTTGATAACTGGGCTGTTCCGAGACTTAAGCAACCAAAT
Dmel_kl-2_trans TGAACAATACAACAGACGTGATTTAATAACTGGTATATTTAGGAATTTAAGTAATCAGAT
                 ***   **.**. *.*****.**.********  *.**. *..*.*****.**.**.**

Dpse_kl-2_trans TATACGCTTCTGTACGGAAATAACTAATATTGATAAAATACTTTCCGGTAGTTCAAGATT
Dath_kl-2_trans TATACGCTTCTGTACGAAAATAACTAATGTTGATAAAATCCTTTCCGGTAGTTCAAGATT
Dobs_kl-2_trans AATACGCTTCTGTACGGAAATAACTAATGTTGATAAAATACTTTCTGGTAGTTCAAGATT
Dmel_kl-2_trans TATACGGTTTTGTACTGAAAAGGTAAATGTTGAAAAAATTTTATCAGGAAGTTCAAGGTT
                 ***** **.***** .*** ... ***.**** ***** .* ** ** ********.**

Dpse_kl-2_trans CGGAATAAAAATGTGTAATATGTGCATTGATTGTTGCCTGACTTATAAAGGAATGTATGA
Dath_kl-2_trans CGGAATAAAAATGTGCAACATGTGCATTGACTGTTGCTTAACTTATAAAGGAATGTACGA
Dobs_kl-2_trans CGGAATAAAAATGTGCAACATGTGCATTGATTGTTGCTTGACTTATAAAGGAATGTACGA
Dmel_kl-2_trans TGGAATCAAAATTTGTAATATGTGTATAGATTGTTGCCTGACTTATAAAGGAATATATGA
                .***** ***** **.**.*****.** **.******.*.**************.**.**

Dpse_kl-2_trans TCTTATGTCAAAAGAACATGGACGAATTAATAGTGAGTACGGTTGGAATCTGGACAATGC
Dath_kl-2_trans TCTTATGTCAAAAGAACATGAACAAATTAATAGAGAGTATGGTTGGAATCTGGACAATGC
Dobs_kl-2_trans TCTTATGTCAAAAGAACATGGAAAAATCAATAATGAGTATGGTTGGAATCTGGACAATGC
Dmel_kl-2_trans TATAATGTCAAAAACCCATGCAAAAATAAACATACGAATAGGTTGGAGCCTTGACAATGC
                * * *********.  **** * .*** **.*   ..   *******..** ********

Dpse_kl-2_trans TATGATTTTTAATCATGTAGATGCATTTATGGAGCGGCTTAATGACGTTATTGACATATG
Dath_kl-2_trans TATGATTTTTAATCATGTAGATGCATTTATGGAGCGGCTTAATGACGTTATTGACATATG
Dobs_kl-2_trans TATGATTTTTAATCATGTAGATGCATTTATGGAGCGGCTTAATGACGTTATTGACATATG
Dmel_kl-2_trans AATGATTTTTAATCATGTCGATGCCTTTATGGAGCGTCTCAATGATGTTATTGATATATG
                 ***************** ***** *********** **.*****.********.*****

Dpse_kl-2_trans CGAATCAATGATCGTGTTTGGCCGATTAGATGAAACTGAGAGTATACCTAAGCCGCAATT
Dath_kl-2_trans CGAATCAATGATCGTGTTTGGGCGATTAGATGAAACTGAGAGTATACCTAAGCCGCAATT
Dobs_kl-2_trans CGAATCAATGATTGTGTTTGGTCGATTAGATGAAACTGAGAGTATACCTAAGCCACAATT
Dmel_kl-2_trans TGAATCAATGATGGTTTTCGGAAGACTTGACGAATCAGAGAGTATACCTAAGCCTCAATT
                .*********** ** **.**  **.* **.*** * ***************** *****

Dpse_kl-2_trans TGGAGGTACCAGTGGAGGAGAATTCGAGACAACATCTGCGCGCGTTGAGACTAACTTTTT
Dath_kl-2_trans TGGAGGAACCAGTGGAGGAGTATTTGAGACAACGTCTGCGAATGTTGAGACTCACTTTCT
Dobs_kl-2_trans TGGAGGCACCAGTGGAGGTGAATTTGAGACAACATCTGCTCGCGTTGAGACTCACTTTCT
Dmel_kl-2_trans CGGTGGTACTAGTGGTACAGAATTTGAAGCTACTGCCGACAACGTTGAAAATGAATTTTT
                .** ** **.***** .  * ***.**..* **  *.*   ..*****.* * * ***.*

Dpse_kl-2_trans GGCCACGCTCTCAGCGTTAAGTACCGATTCGAAAGAATTAATATTAAATGTGCATAAAAA
Dath_kl-2_trans TGCTACTCTTACAGCATTAAGCACCGATTCGAAAGAATTAATATTAAATGTGCATAAAAA
Dobs_kl-2_trans ------------------------------------------------------------
Dmel_kl-2_trans GGTGACTCTTACGGCATTATGTACGGATTCCAAAGAGATCATTTTAAATGTTCACAAAAA
                                                                            

Dpse_kl-2_trans TGAATGGTACGAAGAAGTAATCAAATACCGGCGGACAGTTCAAAGTATGGAAGAAACCGT
Dath_kl-2_trans TGAATGGTACGAAGAAGTAATTAAATACCGAAGGACAGTTCAAAGTTTGGAAGAAACCGT
Dobs_kl-2_trans ------------------------------------------------------------
Dmel_kl-2_trans TGAGTGGTACGAGGAAGTAATTAAATATCGCCGAACAGTGCAAAGTATGGAAGAAACAGT
                                                                            

Dpse_kl-2_trans TCAGCGGCTAGTGTCCAATGTCTTTCAGCATGTTTGTAATATTGAAGAGGCCTTAGAATC
Dath_kl-2_trans TCAGCGTTTAATGTCCAATGTCTTTCAACATGTTTGTAATATTGAAGAGGCCTTAGAATC
Dobs_kl-2_trans ------------------------------------------------------------
Dmel_kl-2_trans TCAGCGATTAATGTCCAATGTTTTTCAACATATATGTAATGTTGAGGAAGCACTAGAGTC
                                                                            

Dpse_kl-2_trans GCTGAACATCTTGTTGTTTTATTCATATCGCAATACAATTCGGAAGACATTTTTACGTCA
Dath_kl-2_trans GCTGAACATTTTGTTGTTTTATTCATATCGTAGTACGATTCGGAAGACATTTTTACGTCA
Dobs_kl-2_trans ------------------------------------------------------------
Dmel_kl-2_trans CTTAAATGTCATGATATTTTATTCTTATCGTAGTACCATAAGAAAGACGTTTCTAAGGCA
                                                                            

Dpse_kl-2_trans AGTCTCAAATGTTTGGGTTATGTTTGCAAATGAAATAGATAGTACTTCCCAAATGCTGAT
Dath_kl-2_trans AGTCTCAAATGTTTGGGTTATGTTTGCAAATGAAATAGATAGTACTTCCACAATGCTTAT
Dobs_kl-2_trans ------------------------------------------------------------
Dmel_kl-2_trans GGTCTCAAGTGCTTGGGTTTTTTTTTCAAATGAGATAGATAGTTCAGTTCACATGTTAAT
                                                                            

Dpse_kl-2_trans GGATCGTAGTAAATTGCACGAGTCTTGGGTCCCGTACTATGCTTCACGTGCTATTGGGTA
Dath_kl-2_trans GGATCGTAGTAAGTTACACGAGTCTTGGGTCCCATATTATGCGTCACGAGCTATTGGGTA
Dobs_kl-2_trans ------------------------------------------------------------
Dmel_kl-2_trans GGATCGTTCTAAAATGCATGAGTCATGGGTTCCTTATTACGCCTCTCGTGCTCTAGGATA
                                                                            

Dpse_kl-2_trans CCACATTAATCTAGAACGATTAAAGTGGTTACGAAACCGATTAAATTCATCAGAATGGTT
Dath_kl-2_trans CCACATTAATTTAGAACGATTAAAGTGGCTGCGAAATCGATTAAATTCATCAGAATGGTT
Dobs_kl-2_trans ------------------------------------------------------------
Dmel_kl-2_trans TCGAGTCCATTTGGATCGATTAGTTTGGCTTTGTAACAGATTAAACTCTTCAGATTGGTT
                                                                            

Dpse_kl-2_trans GCCGAATGTATCCGAGGCTTCCATTGTGTTAATCAAATATGAAGTTCTACGCAAAGAATT
Dath_kl-2_trans GCCTAATGTATCCGAGGCTGCCATTGTGCTAATCAAATATGAAATTCTTCGCAAAGAATT
Dobs_kl-2_trans ------------------------------------------------------------
Dmel_kl-2_trans GCCCAATGTGAGTGAAGCGTCTGTAGTTTTAAAAAAATTTGAAAGTGTTCGTAGAGAATT
                                                                            

Dpse_kl-2_trans CGACAAAGAGATTAAAAAGATATATGATGAATGGCAGAAAAATTGTTGTA------CGTT
Dath_kl-2_trans CGACAAAGAGATTAAAAAGATATATGAAGAATGGCAGAAAAATTGTTGTA------TGGT
Dobs_kl-2_trans ------------------------------------------------------------
Dmel_kl-2_trans CGATAAAGAAGTGAAAAAGTCATTTGACGAATGGCAAAAAAACTGCTGCAGTTTGCTTTT
                                                                            

Dpse_kl-2_trans GAACCAAAAACTGGATCGGAATCTTATTATCCGAAGTAAAAAAAAAAAAGGTTTAATAGA
Dath_kl-2_trans GAATCAAAAACTGGATCGTAATCTTATTATTCGAAGTAAAAAAAAAAAAGGTTTAATAGA
Dobs_kl-2_trans ------------------------------------------------------------
Dmel_kl-2_trans AAACCAAAAACTGGATCGATACCTTCTTATAAGAAGTAAAAAAAAGAAGGGCCTTATTGA
                                                                            

Dpse_kl-2_trans ATGTAATATTGACCGCACAGTATTAATTATTTGTGAACAAGCTGAGCATTTTGAGCGCCT
Dath_kl-2_trans ATGTAATATTGACCGCACAGTATTAATTATTTGTGAACAAGCAGAACATTTTGAGCGCCT
Dobs_kl-2_trans ------------------------------------------------------------
Dmel_kl-2_trans ATGTAATATTGACAGAACCATATTAACCATATGTGAACAGGCACAACACTTTGAGCGACT
                                                                            

Dpse_kl-2_trans TGGATTTGGAGTACCTGGACCTGTTCGAAAAATTTATGAAAAACATGAAACTCTACGGTT
Dath_kl-2_trans TGGATTTGGAGTACCTGGACCAGTTCGAAAAATTTATGAAAAGCATGAAAATCTACGGTT
Dobs_kl-2_trans ------------------------------------------------------------
Dmel_kl-2_trans TGGGCTCGGAGTACCAGGAATGGTTCGAAAAATATATGAAAAACATGAAACACTACGGTT
                                                                            

Dpse_kl-2_trans TGTTTATAATAGTGTAGTACAGGTGTGCCTTAACTACAACCATATACTATCAGCACTTTC
Dath_kl-2_trans TGTTTATAATAGTGTAGTACAGGTGTGCCTTAACTACAATCATATACTATCAGCTCTTTC
Dobs_kl-2_trans ------------------------------------------------------------
Dmel_kl-2_trans TGTGTACAATAGTGTGGTTCAAGTCTGTCTAAACTATAATCATATACTGTCAGCCCTTTC
                                                                            

Dpse_kl-2_trans CGAGCAAGAAAGAAAACTTTTTCGCGCCCTTATTCAGGCATGTGATCGCAAGATTGCACC
Dath_kl-2_trans CGAGCAAGAAAGAAAACTTTTTCGTGCCCTAATTCAGGCGTGTGATCGGAAGATTGCACC
Dobs_kl-2_trans ------------------------------------------------------------
Dmel_kl-2_trans TGAACAGGAACGAAAGCTTTTTCGAGCCCTAATTCAAGCATGCGATCGAAAGATAGCACC
                                                                            

Dpse_kl-2_trans TGGAGTTTTTAAATTGACATATGGTGGTGAACTTAGCGATGCTTATATTGCAGATTGCGC
Dath_kl-2_trans TGGAGTTTTTAAGCTAACATATGGTGGTGAACTTAGCGATGCTTATATTGCAGATTGCGC
Dobs_kl-2_trans ------------------------------------------------------------
Dmel_kl-2_trans AGGAGTTTTTAAATTAACTTACGGCGGCGAGCTAAGCGACGCATACATAGCAGATTGCGC
                                                                            

Dpse_kl-2_trans AAAGCATACTAATAAGCTTCAAGAAACCATGGATATCTATAAGCGAGCAAATCTACATGT
Dath_kl-2_trans AAAACATACTACTAAGCTTCAAGAAACCATGGATATATACAAGCGAGCAAATCTACATGT
Dobs_kl-2_trans ------------------------------------------------------------
Dmel_kl-2_trans CAAACATACCAACAAACTGCAAGAAACTATGGATATTTATAAACGAGCAATTCAAAATAT
                                                                            

Dpse_kl-2_trans TGCTCGGACATGCGAAAAAATTTGCGATACTCCCATGCTTAAATTTAATTTTACAGGTGC
Dath_kl-2_trans TGCTCGGACATGCGAAAAAATATGCGATACACCTATGCTTAAATTTAATTTTACAGGTGC
Dobs_kl-2_trans ------------------------------------------------------------
Dmel_kl-2_trans TGCTCGGTTTTGCGAAAAAATTTGTGATACACCCATGTTAAAATTTAATTTTTCGGGAGC
                                                                            

Dpse_kl-2_trans GGTTATAATATCACTTTTTGAATATCAAATGACAAACTACATCCGCCGTGTTACAAATGT
Dath_kl-2_trans GGTTATAATATCACTTTTTGAATATCAATTGACAAACTACGTCCGCCGTGTTACTAATGT
Dobs_kl-2_trans ------------------------------------------------------------
Dmel_kl-2_trans TGTAACTATTTCAATATTCGAGAATCACCTGTCAAGTTATTTAAGACGTGTTAGCAATAT
                                                                            

Dpse_kl-2_trans ACTTCGGGG-TACTATAACACTATTATCGACTTATTGTTTGCAGTATTTAAGGAGTTCCA
Dath_kl-2_trans ACTTCGGGGCTACTACAACACTATTATCGACTTATTGTTTGCTGTATTTAAGGAGTTTCA
Dobs_kl-2_trans ------------------------------------------------------------
Dmel_kl-2_trans TCTTCGAGGATTTTACAGCACAATTACGGACCTTATATTTGCAGTTTTTAAAGAATTTCA
                                                                            

Dpse_kl-2_trans ATCGGTCATTGATGATATGGCAATTGAATGGTACAGTTTTGTTAATGTATTTGATGACAT
Dath_kl-2_trans ATCGGTCATTGATGATATGGCAATTGAATGGTACAGTTTTGTTAATGTATTTGATGACAT
Dobs_kl-2_trans ------------------------------------------------------------
Dmel_kl-2_trans GGCGGTAATAGAAGATATGCCCATCGAATGGTACGGATTTGTTAATGTGTTTGATGATAT
                                                                            

Dpse_kl-2_trans GCTTGCAACAGCTTTTCTCACAAGTGCAAGAAACTCTTTGACAATGGTGTCATCTGCCCT
Dath_kl-2_trans GCTTGCAACAGCTTTTCTCACAAGTGCAAGAAACTCTTTGACAATGGTGTCATCTGCCCT
Dobs_kl-2_trans ------------------------------------------------------------
Dmel_kl-2_trans GTTAGCTACCGCGTTTCTCACAAGTTCTAAAAACTCGTTAAATATGTTAACAAATGCATT
                                                                            

Dpse_kl-2_trans ACATCGTGAGGCTGACATGGCAGCTGCGCCTATACTCGTAATGGAATCTGACGTTAAGAA
Dath_kl-2_trans ACATCGTGAAGCCGATATGGCGGCTGCGCCTATACTCGTAATGGAATCTGATGTTAAAAA
Dobs_kl-2_trans ------------------------------------------------------------
Dmel_kl-2_trans GCACCGTGACCCAGATATGGCAGCTGCTCCGATCCTTGTAATGGAATCCGATGTTAGGGA
                                                                            

Dpse_kl-2_trans TAGGCAGGTTATACTAACTCCTGATATGGACACAATTGCAAGTTTACTCAATGCGAATAT
Dath_kl-2_trans TCGGCGGGTTACACTAAATCCTGACATGGACACAATTGCAAATTTACTGACTGCGAATAT
Dobs_kl-2_trans ------------------------------------------------------------
Dmel_kl-2_trans GAGGTGTATTGTGCTTACTCCGGACATAGATGTCATTGCTAATTTACTTAGCGGGTATAT
                                                                            

Dpse_kl-2_trans TGACCGAGTTCACAATATACTTGAACAGTTTCCCCGCATCGCTAATAAAATGAAATTGCC
Dath_kl-2_trans TGACCGAGTTCACAATATACTTGAACAGTTTCCTCGTATCGCTAATAAAATGAAATTGCC
Dobs_kl-2_trans ------------------------------------------------------------
Dmel_kl-2_trans AGACCGAATTCATAATATTCTTGAACAGTTTCCACGTATAGGAATTAAGATGAAACTACC
                                                                            

Dpse_kl-2_trans AAAAGAGCAACAGTCTGATCCATTTTCTAAAGTTTTTCGAGAAGATTCGGAATGCAGGGG
Dath_kl-2_trans TAAAGAGCAACAATCTGACCCGTTTCCGAAAGTTTTTCGAGAAGATTCGGAATGCAGGGA
Dobs_kl-2_trans ------------------------------------------------------------
Dmel_kl-2_trans TAAGGAGCACCAATATGAATCATTTTCAAAAGCTTTTCTTGAAGATTCTGAGAGTACACA
                                                                            

Dpse_kl-2_trans AATTATTCGAATTATTGAAGCAGAAATAAATCACGAGCGTGAAGAGATAGCTGGCTATGT
Dath_kl-2_trans AATTATTCGAAATATTGAAGCAGAAATAAATCACGAGCGGGACGAGATAGCTGGCTATGT
Dobs_kl-2_trans ------------------------------------------------------------
Dmel_kl-2_trans GCTAATTTGTAATATAGAAGCTGAAATTAATCATGAAAGAGAAGAAATCGATGGGTATAT
                                                                            

Dpse_kl-2_trans ATCCTTTTGGAATAGTCATAAGGCTTTATGGGAGACATCGGAATCTGAATTTACAAAACG
Dath_kl-2_trans ATCCTTTTGGAATACTCATAGGGTTTTATGGGAGACATCGGAATCTGATTTTACTAGACG
Dobs_kl-2_trans ------------------------------------------------------------
Dmel_kl-2_trans AACTTTTTGGAATAGTCACCGAATGTTATGGGAAACAACTGAATTGGAATTTACAAAGCG
                                                                            

Dpse_kl-2_trans TGTTAAATCCACTCCAATGACGGCCGATATTTTTGAGGCAAGCATTGAATACTACAGCAC
Dath_kl-2_trans TGTTAAGTCCACTCCAATGACAGCCGATATTTTTGAGGCAAACATTGAATATTACAGCAC
Dobs_kl-2_trans ------------------------------------------------------------
Dmel_kl-2_trans TGTAAAAGCCACTCAGATGACTGCTGATATTTTTGAAGCCAGCATTGAATATTACAGTGC
                                                                            

Dpse_kl-2_trans AATGGCAGACGACATTTCTTTTGTTGATGCTATATCGCATGTTTACTTTATACTCATGAA
Dath_kl-2_trans AATGGCAGACGAAATTTCTTTTGTTGATGCTGTATCACATGTTTACTTTATACTCATGAA
Dobs_kl-2_trans ------------------------------------------------------------
Dmel_kl-2_trans CATGGCTGACGACATATCATATGTGGATGCAATTACTCATGTTTACTTTATTTTAATGAA
                                                                            

Dpse_kl-2_trans TCAAAATTACATAAAGAATTCGATACTTGATTGGATTGAAAAATGGCAGGCTCTGAATAT
Dath_kl-2_trans TCAAAATTACATAAAGAATTCGATACTTGATTGGATTGAAAAATGGCAAGCGTTGAATAT
Dobs_kl-2_trans ---------------------------------------------GCAGGCGTTGAACAT
Dmel_kl-2_trans TCAAAACTATATTAAAAGTTCAATTCTAGACTGTATTGAAAAATGGCAAGCATTAAACAT
                                                             ***.** .*.**.**

Dpse_kl-2_trans TAAAATTCTGCTAAACCATTCGTTTTCATTAATACGATCGATCTACCGGTATATGAGAAG
Dath_kl-2_trans TAAAATTCTGCTAAACCATTCGTATTCATTGATACGATCTATCTATCGGTATATGCGGAG
Dobs_kl-2_trans TAAAATTCTGGTAAACCATTCATTTTCATTAATACGATCGATCTACAGATATATGCGGAG
Dmel_kl-2_trans AAAAATACTTTTAAGCCATTCGTTTTCCTTAATTAGAGCTATTTATAGATATATGCGCAA
                 ***** **  ***.******.* *** **.**  ** * **.**. *.****** * *.

Dpse_kl-2_trans AAACGAACGAAAACTAACAATGGTGCCACGTACCCTTAAAGAGTCTTTGGCTGCCAAGGA
Dath_kl-2_trans AAATGAGCGAAAACTAACAATGGTGCCACGCACGCTTAAAGAGTCTTTGACTGCCAAGGA
Dobs_kl-2_trans AAACGAGCGAAAACTAATTTTGGTTCCCCGAACGCTAAAAGAGTCTTTAGCATCTAAGGA
Dmel_kl-2_trans AAACGAACGAAAAATGATGATGGTGCCACGTACTTTAAAGGAATCATTACTTGCAAAACA
                ***.**.****** *.*.  **** ** ** ** .* **.**.** **. .  * **. *

Dpse_kl-2_trans ATTTTTTGAGAAACTAATTGAAGATGTGCCGATTAGGCAAGCCACATTTCCTCCCATGCT
Dath_kl-2_trans ATTTTTCGAAAAACTAATTGAAGATGTACCGATTAAGGAAGCCACCTTTCCTCCCATGCT
Dobs_kl-2_trans ATTTTTCGAGCAACTAATTGAAGATGTGCCGATTAGGCAAGCAACTTTTCCTCCCATGCT
Dmel_kl-2_trans ATTTTTTGAACGAATAATAAACGAAGTTCCTCTCAAGCAAGCGGGCTTCCCACCGACGCT
                ******.**. .* **** .* ** ** **  *.*.* **** .  **.** ** *.***

Dpse_kl-2_trans TGAACTTTTTGCAGTATTAGACAAATATCAAGTCGACATCCTTGATGAAATACGTCAAAA
Dath_kl-2_trans TGAACTTTTTGCTGTATTAGACAAATATCAAGTCGACATCCTTGATGAAATAAGTCAAAA
Dobs_kl-2_trans TGAACTTTTTGGAGTATTAGACAAATATCAGGTTGACATCCTTGATGAAATACGTCAAAA
Dmel_kl-2_trans AGAACTCTTCGCAATACTAGATAAATATCAAGTGGAAATACCTGAGGAAATTCGCGTAAA
                 *****.**.*  .**.****.********.** ** ** *.*** *****  *.  ***

Dpse_kl-2_trans TGTTCTGGGTCTGAACAATGCATGGCAACACTATCTTAAGAAGTTAGCAGAGGCGGATGA
Dath_kl-2_trans AGTACTCGGTCTGAACACTGCATGGAAGCACTATCTTAAGAAGTTAGCAGAGGCTGATGA
Dobs_kl-2_trans AGTTCTGGGTCTAAACAATGCATGGCAGCACTATCTTAAGAAGTTAGCAGAGGCGGACGA
Dmel_kl-2_trans AGTAATAGGTCTTGAAGCTGCCTGGCATCATTATCTCAAAAGATTGGGAGAAGCGGATGA
                 **  * ***** .* . *** *** * **.*****.**.*..**.* ***.** **.**

Dpse_kl-2_trans GATGTTAGACAACAATCGCGAAGAATTTAAAAAAATTTTATTACAACAGGCCGAAAAGTT
Dath_kl-2_trans GATGTTAGACAACAATCGCGAAGAATTTAAAAAAATTTTACTGCAACAAGCCGATAAGTT
Dobs_kl-2_trans GATGTTAGACAACAATCGCGAAGAATTTAAGAAAATTTTGCTTCAGCAGGCCGAAAAGTT
Dmel_kl-2_trans AATGTTAGATAACAACCGGGAAGAGTTCAAAAAAATTTTAGTTCAACAAGCTGAAAAATT
                .********.*****.** *****.**.**.********. * **.**.**.** **.**

Dpse_kl-2_trans TAAAATTATTCTCAAAGAATTTCTTGACGATTTTTATTTGAAGTTACCAACTGCTGCTAA
Dath_kl-2_trans CAAAATGATTCTTAAAGAATTCCTTGACGATTTTTATTTGAAGTTACCAACTGCAGCTAA
Dobs_kl-2_trans TAAAATTATTCTTAAAGAATTTCTTGACGATTTTTATTTGAAGTTACCAACTTCGGCTAA
Dmel_kl-2_trans TAAAATAATATTAAAGGAATTTCTCGACGATTTTTTTTTAAAACTACCAACCTCTGCTAA
                .***** ** .* **.*****.**.********** ***.**..*******. * *****

Dpse_kl-2_trans TATAAATCCAAAAGTTGCACTTAAATTCCTCAAAATTATAGCTCTTAAAGTTGAAGATTG
Dath_kl-2_trans TATAATTCCAAAAGTTGCACTAAAATTTCTCAAAATTATAGCTCTTAAGGTTGAAGATTG
Dobs_kl-2_trans TATAAATCCAAAAATTGCACTAAAATTCCTCAAAATTATAGCTCTAAAGGTTGAAGATTG
Dmel_kl-2_trans CATAAATCCAAGAATTGCTTTAAAATTTCTTAGAATAATAGCACTAAAGATTGAAGACTG
                .**** *****.*.**** .* *****.**.*.*** ***** ** **..*******.**

Dpse_kl-2_trans TTTTAAATTTGAGGAAAGTTTAATGCGTGATCTGTCAGTATTCAATGTTAATCAACCTGA
Dath_kl-2_trans TTTTAGATTTGAGGAAAGTTTAATGCGGGATCTGTCAGTATTCAATGTTAATCAACCTGA
Dobs_kl-2_trans TTTTAAATTTGAGGAAAGTTTAATGCGTGACTTGTCAGTATTTAATGTTAATCAACCTGA
Dmel_kl-2_trans CTTTACATTTGAAGAAAGCCTGATGAGAGACCTCGCAGTGTTTAACGTAAATCAACCTGA
                .**** ******.*****..*.*** * **..*  ****.**.**.** ***********

Dpse_kl-2_trans AAGTGTCGACCTCCGGAAGCTGGAATCTGAAGTTAAAATTGTACAGAACATATGGGATCT
Dath_kl-2_trans AAGTGTCGACCTCCGAAAACTGGATTCTGAGGTTAAAATTGTACAGAACATTTGGGAGCT
Dobs_kl-2_trans AAGTGTCGACCTCCGGAAACTGGAGGCTGAAGTTAAAATTGTACAGAATATATGGGATCT
Dmel_kl-2_trans AAGTATTGACTTGCGAAAGTTAGACTTCGAAGTTAGAATAGTGAAAAATATATGGGAACT
                ****.*.***.* **.**..*.**  ..**.****.*** **. *.**.** ***** **

Dpse_kl-2_trans AATACTTGGCTGGCAAACAAGTTGGGAAGGATGGAAAAAGGGAAATTTTTGGAAAATTAA
Dath_kl-2_trans AATACTTGGCTGGCAAACAAGCTGGGAAGGTTGGAAAAAAGGCAATTTTTGGAAAATCAA
Dobs_kl-2_trans AATACTTGACTGGCAAACCAGTTGGGAAGGTTGGAAAAAGGGAAATTTTTGGAAAATCAA
Dmel_kl-2_trans TATATTTGAATGGCAAACAAATTGGGAAGGATGGAAAAAAGGATACTTTTGGAAAATGAA
                 ***.***. ******** *..******** ********.**  *.*********** **

Dpse_kl-2_trans TATTAATGAAATGGAGGATTACGCCCTGAGTTTGTATAAAGAATTTAGCAATTTAAGTAA
Dath_kl-2_trans TATTAATGAAATGGAGGATTTTGCCCTGAGTTTGTATAAGGAATTTAGCAATTTAAGTAA
Dobs_kl-2_trans TATTAATGAAATGGAAGATTTTGCTTTAAGTTTGTATAAAGAATTTAGCATTTTAAGTAA
Dmel_kl-2_trans TATAAATGAAATGGAAGATACTGCTTTAAATTTATATAAAGAATTTACCACCTTAAATAA
                *** ***********.***  .**..*.*.***.*****.******* ** .****.***

Dpse_kl-2_trans GAAATTCTATGATCGTCACTGGGAAATGCTTGAAGTGACCACGAAAAATTTAGACAGCTT
Dath_kl-2_trans GAAATTCTATGATCGTCATTGGGAAATGCTTGAAGTGACCACGAAAAATTTAGACAGCTT
Dobs_kl-2_trans GAAATTTTATGATCGTCATTGGGAAATGCTGGAAGTAACCACGAAAAATTTAGACAGTTT
Dmel_kl-2_trans AAAATTTTATGATCGTCACTGGGAGATGCTTGAGGCGACTACGAAAAATGTAGATAGTTT
                .*****.***********.*****.***** **.*..**.********* ****.**.**

Dpse_kl-2_trans TCGACGTACTTTACCATTAATAACAGCATTAAAAAATCCATGCATGCGGGAGCGTCATTG
Dath_kl-2_trans TCGACGCACTTTACCATTGATAACAGCATTAAAAAATCCATGCATGCGGGAGCGTCATTG
Dobs_kl-2_trans TCGACGTACTTTGCCATTGATAACAGCATTAAAAAACACATGTATGCGAGAGCGTCATTG
Dmel_kl-2_trans TCGTCGGACTTTGCCCTTAATTACAGCTCTGAAGAACCCGTGCATGCGTGAGCGCCATTG
                *** ** *****.** **.** ***** .*.**.**. *.**.***** *****.*****

Dpse_kl-2_trans GAATCGGGTTCGCGACGTTCTTCAGGTTGACTTTGATGAGAACTCAAAGAATTTTACATT
Dath_kl-2_trans GAATAGGGTTCGGGATGTACTTCAGGTTGACTTTGATGAGAACTCGAAGAACTTTACATT
Dobs_kl-2_trans GAATCGGGTTCGCGATGTACTTCAGGTTGACTTTGATGAAAACTCGAAGAATTTTACATT
Dmel_kl-2_trans GAATAGAGTTCGCGATGTAATTCACGTAAATTTTGATGAAAACTCGAAGAACTTCACTTT
                **** *.***** **.**  **** ** .*.********.*****.*****.**.** **

Dpse_kl-2_trans AGAACTGATTATAAATTTAGATTTTCAAGCGTTTTCTGAAGATATTCAAGATATATCAAA
Dath_kl-2_trans AGAACTGATAATAAATTTAGATTTTCAAGCGTTTTCGGAAGATATTCAAGATATATCAAA
Dobs_kl-2_trans AGAACTGATAATAAATTTAGATTTTCAAGCATTTTCCGAAGAAATTCAGGATATATCCAA
Dmel_kl-2_trans GGAGCTTATAATTAATTTAGACTTTCAGGCATTTTCTGAAGATATTCAAGACATATCCAA
                .**.** ** ** ********.*****.**.***** ***** *****.**.***** **

Dpse_kl-2_trans TGCAGCTACTATGGAATTGCAAATTGAAAATGGAATAAAAAATATAGCTTCAGTTTGGAA
Dath_kl-2_trans TGCTGCTACCATGGAATTGCAAATTGAAAATGGAATAAAAAATATTGCTTCAATTTGGAA
Dobs_kl-2_trans TGCTGCTACCATGGAATTGCAAATTGAGAATGGAATAAAAAGTATAGCTTCAGTTTGGAA
Dmel_kl-2_trans TCCAGCAACTATGGAGCTGCAAATCGAAAATTCTATTAAAAATATAGCTACAATTTGGAA
                * * ** **.*****..*******.**.***   ** ****.*** *** **.*******

Dpse_kl-2_trans AAAACAAGGGTTTGAAATGGCATTTTATCATGATGGCATATATCGCATTAAGAACGTAGA
Dath_kl-2_trans AAAACAAGGTTTTGAAATGGCATTTTATCATGATGGCATATATCGAATAAAGAACGTAGA
Dobs_kl-2_trans AAAACAAGGATTTGAAATGTCATTTTATCATGATGGCATATATCGAATAAAGAACGTAGA
Dmel_kl-2_trans AAAACAAAGTTTTGAAATGGCTTTTTATCATGATGGTATCTATAGAATAAAAAACGTTGA
                *******.* ********* * **************.** *** * ** **.***** **

Dpse_kl-2_trans GGATTGTTTTCAGTTACTTGAAGATCACATGGTACAGATATCAGCTATGAAGGCTACTCG
Dath_kl-2_trans CGATTGTTTTCAGTTACTTGAAGATCACATGGTACAGATATCAGCTATGAAGTCTACTCG
Dobs_kl-2_trans GGATTGCTTTCAGTTACTTGAAGACCATATGGT---------------------------
Dmel_kl-2_trans GGATTGTTTTCAGCTCCTTGAAGAACACATGGTACAAATATCGGCTATGAAAGCAACTCG
                 *****.******.* ******** **.*****                           

Dpse_kl-2_trans TTTTGTGGAGCCATTCATTGAAATTGTGGATTATTGGGAAAAAACTTTATCATATATTAG
Dath_kl-2_trans TTTTGTGGAACCATTCATTGAAATTGTTGATTATTGGGAGAAAACTTTATCATATATCAG
Dobs_kl-2_trans ------------------------------------------------------------
Dmel_kl-2_trans TTTTGTTGAGCCATTTATAACCATTGTTGATTATTGGGAAAAAACACTATCGTACATAAG
                                                                            

Dpse_kl-2_trans CGAAAGTGTTGAAAAAGGATTAGTAGTGCAACGGCAGTGGCTTTATTTGGAAAATATATT
Dath_kl-2_trans CGAAACTGTTGAAAAAGGCTTAGTAGTGCAACGACAGTGGCTTTACTTGGAAAATATATT
Dobs_kl-2_trans ------------------------------------------------------------
Dmel_kl-2_trans TGAGACTCTGGAAAAGGGTTTAACTGTTCAGCGCCAATGGCTCTACCTAGAAAATATATT
                                                                            

Dpse_kl-2_trans TCAAGGTGATGATATACGTAAGCAACTTCCAGATGAGGCTAAACGATTTGCGACTATTAC
Dath_kl-2_trans TCAAGGAGATGATATACGTAAGCAACTTCCAGATGAGGCTAAGCGATTTGCAACTATTAC
Dobs_kl-2_trans ------------------------------------------------------------
Dmel_kl-2_trans CCAAGGAGACGACATAAGAAAACAACTTCCAGAAGAGGCAAAACGTTTTGCAACAATAAC
                                                                            

Dpse_kl-2_trans CGAAGAGTTTCAAACTATATCTAGCAAGATGTTCCAAGCTAAGACGGCAGTTAAAGCAAC
Dath_kl-2_trans CGAAGAGTTTAAAACTATATCTAGCAAGATGTTTCAAGCTAAGACGGCAGTTAAAGCAAC
Dobs_kl-2_trans ------------------------------------------------------------
Dmel_kl-2_trans TGAAGAGTTTCGAACAATATCAAGCAAAATGTTCCAGGCAAAGACAGCCGTAAAAGCCAC
                                                                            

Dpse_kl-2_trans TCACTTACGTGCCCCACCTTTTTTGTTAAATCGATTTAACCGCATGGATGAACGACTGGA
Dath_kl-2_trans TCACATACGTGCCCCACCTTTTTTGTTGAATCGATTTAACCGCATGGATGAACGACTGGA
Dobs_kl-2_trans ------------------------------------------------------------
Dmel_kl-2_trans TAACTTACGCCCTCCACCGTTTTTATTAAACCGTTTTAGTCGAATGGACGAAAGACTGGA
                                                                            

Dpse_kl-2_trans GCTTATTCAGCGTGCCTTAGAGATTTATCTTGAAACTAAACGCCAACTATTTCCCCGCTT
Dath_kl-2_trans GCTTATTCAGCGTGCCTTAGAGATTTATCTTGAAACTAAACGCCAACTATTTCCCCGATT
Dobs_kl-2_trans ------------------------------------------------------------
Dmel_kl-2_trans ACTTATTCAACGTGCCTTAGAAATTTATCTTGAGGCTAAACGACAACTTTTTCCAAGATT
                                                                            

Dpse_kl-2_trans TTACTTTATTTCAAATGATGATATGTTAGAAATATTGGGTAATGCTAAAAGACCAGATTT
Dath_kl-2_trans TTACTTTATTTCAAATGATGATATGTTAGAAATATTGGGTAATGCTAAAAGACCCGATTT
Dobs_kl-2_trans ------------------------------------------------------------
Dmel_kl-2_trans TTATTTTATTTCTAATGATGACCTTTTAGAAATTTTAGGAAATTCTAAGCGGCCGGACTT
                                                                            

Dpse_kl-2_trans AGTTCAAACACATTTAAAAAAGTTATTTGATAATTTATACAAGCTTGAGCTTAAGAGAGT
Dath_kl-2_trans AGTTCAAACACACTTAAAAAAGTTATTTGATAATTTGTATAAGCTTGAGCTTAAGCAAGT
Dobs_kl-2_trans ------------------------------------------------------------
Dmel_kl-2_trans AGTTCAAACCCACCTTAAGAAGTTATTTGATAATTTATACAAGCTTGAGCTCAAGCGCGT
                                                                            

Dpse_kl-2_trans AGGAAAAACGCTCAATCGCTGGCAAGGTTCTGGTATGTACTCTGATGATGGGGAATTTGT
Dath_kl-2_trans AGGAAAAACGCTAAATCGCTGGCAAGGTTCTGGCATGTACTCTGATGATGGGGAATTTGT
Dobs_kl-2_trans ------------------------------------------------------------
Dmel_kl-2_trans TGGGAAAACTTTAAGTCGGTGGCAAGCTTCTGGAATGCATTCAGACGATGGAGAATATGT
                                                                            

Dpse_kl-2_trans AGAGTTTCAACAAGTTCTCTATATTGACGGACCCTCGGAACGATGGCTAAGGCAGGTAGA
Dath_kl-2_trans AGAGTTTCAGCAAGTTCTCTATATCGACGGACCCTCTGAACGATGGCTAAAGCAGGTAGA
Dobs_kl-2_trans ------------------------------------------------------------
Dmel_kl-2_trans TGAGTTCATGATGGTTATCTATATAGATGGACCATCGGAGCGTTGGCTAAAACAAGTCGA
                                                                            

Dpse_kl-2_trans GGAGTATATGTTTACGGTAATGAAAGAATTATTAAAATTAACAAGAAGATCTTTAAAAAA
Dath_kl-2_trans AGAGTATATGTTTACGGTAATGAAAGAACTTTTAAAACTAACAAGAAGATCTTTAAAAAA
Dobs_kl-2_trans ------------------------------------------------------------
Dmel_kl-2_trans AGAGTACATGCTTGTTGTTATGAAAGAGATGCTTAAACTTACTCGCGGATCTCTTAAAAA
                                                                            

Dpse_kl-2_trans ACTAATTGGAAATCGTGAGAAATGGATTTTTCTTTGGCCCGGGCAAATGGTACTTACCAC
Dath_kl-2_trans ACTAATTGGGAATCGTGAGAAATGGATTTTTCTTTGGCCCGGACAAATGGTACTTACCAC
Dobs_kl-2_trans ------------------------------------------------------------
Dmel_kl-2_trans ACTTGTAGGGAACAGAGAAAAATGGATTTCGCTTTGGCCCGGACAAATGGTGCTAACCAC
                                                                            

Dpse_kl-2_trans TGCCCAGATACAATGGACTACAGAGTGTACTCGCAGTCTCATTCACTGTAATATGGTCGA
Dath_kl-2_trans TGCCCAGATACAATGGACCACAGAGTGTACTCGAAGTCTTATTCACTGCAATATGGTCGA
Dobs_kl-2_trans ------------------------------------------------------------
Dmel_kl-2_trans AGCTCAGATCCAATGGACAACTGAGTGTACGCGTAGCCTAATTCATTGTAGTATGGTTGA
                                                                            

Dpse_kl-2_trans CCAAAAGAAACCTCTACGAAAACTAAAAAGAAAACAGATAAAAGTTCTTTCAAAACTTTC
Dath_kl-2_trans CCAAAAGAAGCCTCTACGTAAGCTAAAAAAAAAACAGATAAAAGTGCTTTCAAAACTGTC
Dobs_kl-2_trans ------------------------------------------------------------
Dmel_kl-2_trans TCAAAAAAAACCCCTACGCAAGCTAAAGAAAAAGCAAATAAAAGTTCTTTCTAAATTATC
                                                                            

Dpse_kl-2_trans AGAGATGAGCCGAAAAGAACTTACCAAAATAATGCGACTTAAGGTAAATACTCTTATCAC
Dath_kl-2_trans AGAGATGAGCCGAAAAGAGCTTACCAAAATAATGCGACTTAAGGTGAACACTCTTATCAC
Dobs_kl-2_trans ------------------------------------------------------------
Dmel_kl-2_trans CGAAATGAGTCGAAAAGACCTAACAAAAACAATGCGCCTTAAAGTAAATACCCTCATAAC
                                                                            

Dpse_kl-2_trans CTTAGAGATTCATGGCCGAGATGTTATCGAACGGATGTACAAAGCAAATTGCAAAGATAC
Dath_kl-2_trans CTTAGAGATTCATGGCCGAGATGTTATCGATCGGATGTACAAAGCGAATTGCAAAGATAT
Dobs_kl-2_trans ------------------------------------------------------------
Dmel_kl-2_trans GCTTGAAATACATGGTCGTGATGTTATAGAAAGAATGTATAAATCAAACTGTAAGGATAC
                                                                            

Dpse_kl-2_trans CGGCCATTTTGAGTGGTTTTCACAACTACGGTTTTATTGGCACCGTGAATCAGAACTATG
Dath_kl-2_trans CGGCCATTTTGAGTGGTTTTCACAGCTACGCTTTTATTGGCACCGGGAATCAGAACTATG
Dobs_kl-2_trans ------------------------------------------------------------
Dmel_kl-2_trans GGGCCATTTTGAATGGTTTTCACAACTCAGATTTTATTGGCACCGTGAATCGGAACTATG
                                                                            

Dpse_kl-2_trans TATTATAAGGCAGACTAATACCGAGCACTGGTATGGCTATGAATATACAGGTAATTCCGG
Dath_kl-2_trans TATTATAAGGCAGACTAATACCGAGCACTGGTATGGCTATGAATATACTGGTAATTCCGG
Dobs_kl-2_trans ------------------------------------------------------------
Dmel_kl-2_trans TGTAATAAGGCAGACAAACACAGAGCACTGGTATGGCTATGAATATACAGGTAACTCAGG
                                                                            

Dpse_kl-2_trans AAGGCTAGTAATAACTCCACTTACTGATCGATGTTATATAACGCTGACTACAGCCCTACA
Dath_kl-2_trans ACGGCTTGTAATAACTCCACTAACTGATCGATGCTATATAACATTGACTACAGCCTTACA
Dobs_kl-2_trans ------------------------------------------------------------
Dmel_kl-2_trans GCGATTAGTTATTACACCATTGACTGATCGGTGTTATATAACTTTGACTACTGCGTTGCA
                                                                            

Dpse_kl-2_trans CCTCCATCGTGGCGGGAGCCCGAAAGGTCCTGCAGGTACCGGTAAGACTGAGACAGTTAA
Dath_kl-2_trans TCTGCATCGTGGCGGGAGTCCGAAAGGTCCTGCAGGTACCGGTAAAACTGAGACAGTTAA
Dobs_kl-2_trans ------------------------------------------------------------
Dmel_kl-2_trans CTTGCATCGAGGAGGGAGCCCAAAGGGACCCGCCGGTACTGGAAAGACTGAAACAGTCAA
                                                                            

Dpse_kl-2_trans AGATTTGGGCAAGGCTTTGGGAATGTGGGTTATAGTCACAAACTGCTCAGAAGGTCTAGA
Dath_kl-2_trans AGATTTGGGAAAAGCTTTGGGAATGTGGGTTATAGTCACAAACTGCTCAGAAGGTCTAGA
Dobs_kl-2_trans ------------------------------------------------------------
Dmel_kl-2_trans AGATTTGGGTAAAGCTTTGGGAATATGGGTTATTGTTACAAACTGTTCCGAAGGCTTAGA
                                                                            

Dpse_kl-2_trans CTATAAGAGCATAGGTAAAAATTTCTCGGGCCTGGCACAAAGTGGTTCTTGGGGCTGTTT
Dath_kl-2_trans CTATAAGAGCATAGGTAAAAATTTCTCGGGCCTGGCACAAAGTGGTTGCTGGGGGTGTTT
Dobs_kl-2_trans ------------------------------------------------------------
Dmel_kl-2_trans CTATAAAAGTATTGGTAAAAATTTCTCTGGATTAGCACAAAGTGGATGCTGGGGATGTTT
                                                                            

Dpse_kl-2_trans CGATGAGTTTAATCGTATCAATATTGAAGTTTTATCTGTTGTAGCACAACAAATAATGTC
Dath_kl-2_trans CGATGAGTTTAATCGTATCAATATTGAAGTATTATCTGTTGTAGCACAACAAATAATGTC
Dobs_kl-2_trans ------------------------------------------------------------
Dmel_kl-2_trans CGATGAGTTTAATCGAATAAATATTGAAGTGCTCTCAGTCGTGGCACAACAAATAATGTC
                                                                            

Dpse_kl-2_trans TATTATGGCAGCACTGTCTGCTAAATCGATTGAATTCATGTTTGAAGGTCAAATGATTAA
Dath_kl-2_trans TATTATGGCAGCACTATCTGCTAAATCGATTGAATTTATGTTCGAAGGTCAAATGATTAA
Dobs_kl-2_trans ------------------------------------------------------------
Dmel_kl-2_trans TATAATGGCAGCGCTTTCTACAAAGGCGTTGGAGCTTATGTTCGAGGGTCAAATGATAAA
                                                                            

Dpse_kl-2_trans GTTAAAACATACTGTGGGACTCTTTATTACTATGAATCCAGGATATGCCGGTAGAACTGA
Dath_kl-2_trans GCTAAAACATACAGTGGGACTCTTTATTACTATGAATCCAGGATATGCCGGTAGAACTGA
Dobs_kl-2_trans ------------------------------------------------------------
Dmel_kl-2_trans GTTAAAGCACACAGTTGGTCTATTCATTACTATGAATCCTGGATATGCCGGACGGACTGA
                                                                            

Dpse_kl-2_trans GCTGCCCGACAACTTAAAGTCTATGTTTCGTCCTATTTCAATGATGGTTCCAGATAATAT
Dath_kl-2_trans ACTGCCAGATAACTTAAAGTCTATGTTTCGTCCTATTTCAATGATGGTTCCAGATAATAT
Dobs_kl-2_trans -------------TTAAAGTCTATGTTTCGTCCTATTTCAATGATGGTTCCAGATAATAT
Dmel_kl-2_trans ACTTCCTGATAATTTAAAGTCAATGTTTAGACCCATATCAATGATGGTACCTGATAATAT
                             ******** ****** * **.** *********** ** ********

Dpse_kl-2_trans AATAATTGCGGAGAATTTGCTATTTTCTGACGGTTTTACCAATACGCGAAGTTTAGCGCG
Dath_kl-2_trans TATTATTGCGGAGAATTTGCTATTTTCTGACGGTTTTACCAATACGCGGAGTTTATCGCG
Dobs_kl-2_trans AATAATTGCGGAGAATTTGCTATTTTCTGACGGTTTTACCAATACGCGGAGCTTAGCGCG
Dmel_kl-2_trans AATTATTGCGGAAAATTTACTTTTTTCGGATGGTTTTACTAATACAAGAAACTTGGCCCG
                 ** ********.*****.** ***** **.********.*****. *.*..**. * **

Dpse_kl-2_trans AAAGGTTTTTACTTTATACGAATTAGCTAAGCAGCAATTATCTAAGCAATATCACTATGA
Dath_kl-2_trans AAAGGTTTTTACTTTATATGAATTAGCTAAGCAGCAATTATCTAAGCAATATCACTATGA
Dobs_kl-2_trans AAAGGTTTTTACTTTATACGAATTAGCTAAGCAGCAATTATCTAAACAATATCACTATGA
Dmel_kl-2_trans AAAGGTATATACGTTGTATGAGCTGGCTAAGCAGCAACTTTCAAAGCAATATCATTATGA
                ****** * *** **.**.**..*.************.* ** **.********.*****

Dpse_kl-2_trans CTTTGGTCTTCGGTCAATGGTAGCTCTCTTACGGTACGCAGGTCGGAAACGCCGTCAGTT
Dath_kl-2_trans CTTTGGTCTTCGGTCAATGGTAGCTCTCTTACGGTACGCAGGTCGCAAACGCCGTCAGCT
Dobs_kl-2_trans TTTCGGTCTTCGGTCTATGGTTGCTCTCTTACGGTATGCTGGTCGCAAACGCCGCCAGCT
Dmel_kl-2_trans TTTTGGTCTTCGCTCAATGGTGGCTTTGCTTCGCTACGCGGGTCGAAAAAGACGTCAATT
                .**.******** ** ***** ***.* .* ** **.** ***** *** * **.**..*

Dpse_kl-2_trans GCCAAATACAAATGAAGAAGAAATTGTTTACTTAGCTATGAAAGATATGAATGTAGCTCG
Dath_kl-2_trans GCCAAACACAAATGAAGAAGAAATTGTTTACTTAGCTATGAAAGATATGAATGTAGCTCG
Dobs_kl-2_trans GCCAAACACAAATGAAGAAGAAATTGTTTACTTAGCTATGAAAGATATGAATGTAGCTCG
Dmel_kl-2_trans ACCAAATACTACTGAAGAAGAAATTGTTTATTTGGCAATGAAAGATATGAATGTTGCGAG
                .*****.** * ******************.**.** ***************** **  *

Dpse_kl-2_trans ATTAACCGCTAATGACTTGCCACTGTTTAATGGAATTATTTCTGATATTTTTCCTGGCGT
Dath_kl-2_trans ATTAACCGCTAATGACTTACCACTATTTAATGGAATTATGTCTGATATTTTTCCTGGCGT
Dobs_kl-2_trans ATTAACCGCTAATGACTTACCACTTTTTAATGGAATTATTTCAGATATTTTTCCTGGCGT
Dmel_kl-2_trans ATTAACAGCTAATGATTTACCCCTTTTTAATGGTATTATGTCTGACATATTTCCTGGTGT
                ****** ********.**.** ** ******** ***** ** **.** ********.**

Dpse_kl-2_trans TAATCTGCCTGTAATAGACTACAGCGAATTTAACATTGCAATATATGAAGAATTTAAGGA
Dath_kl-2_trans TGAGCTACCGGTAATAGACTACAGCGAATTTAATGTTGCAATACATGAAGAATTTAAGGA
Dobs_kl-2_trans CAATCTACCAGTAATAGACTACAGCGAATTTAATATTGCAATATATGAAGAATTTAAGGA
Dmel_kl-2_trans TAGCTTACCAACTATAGACTACAGTGAATTTAATATTGCGATCTATGAAGAATTTAGGGA
                ... .*.** .. ***********.********..****.** .************.***

Dpse_kl-2_trans TGCTAACTTGCAGCCAATGTCTATAGCAGTTAAAAAGGTCATAGAACTTTATGAAACAAA
Dath_kl-2_trans TGCTAACTTGCAACCAATGTCTATAGCAGTAAAAAAAGTCATAGAACTTTATGAAACAAA
Dobs_kl-2_trans TGCTAACTTGCAGCCAATGTCCATAGCAGTTAAAAAAGTCATAGAACTTTATGAAACAAA
Dmel_kl-2_trans GGCGGGTCTCCAACCAATTACCATAGCCGTAAAAAAAGTAATTGAGCTTTTTGAAACAAA
                 ** ....* **.*****  *.***** ** *****.** ** **.**** *********

Dpse_kl-2_trans AAATTCCCGACATTCAGTTATGATTATAGGTGATACAGGCACAGCAAAATCAGTAACGTG
Dath_kl-2_trans AAATTCCCGACATTCAGTTATGATTATAGGTGATACAGGTACAGCAAAATCAGTAACCTG
Dobs_kl-2_trans AAATTCCCGACATTCAGTTATGATTATAGGTGATACAGGAACAGCAAAATCAGTAACTTG
Dmel_kl-2_trans AAACTCTAGGCACTCAGTTATGATCATAGGGGATACGGGAACAGCCAAATCAGTTACATG
                ***.**. *.**.***********.***** *****.** ***** ******** ** **

Dpse_kl-2_trans GCGTATATTACAAGGAGCATATTGCCGTATGAATGCGCAACGATTCCAAGGCTGGGAGGC
Dath_kl-2_trans GCGTATATTGCAAGGAACATATTGTCGTATGAATGCACAACGATTCCAGGGCTGGGAGGC
Dobs_kl-2_trans GCGTATATTACAAGGAGCATATTGTCGTATGAATGCACAACGATTTCAAGGCTGGGAGGC
Dmel_kl-2_trans GAGAACATTACAAAACTGTTTTTATCGAATGAATAGTCAAAGATTTTCCGGATGGGAAGC
                * * *.***.***..    * **..** ******.  *** ****..  ** *****.**

Dpse_kl-2_trans TGTATCTGTGCATCCAGTAAATCCTAAAGCATTGAATTTGGCAGAGCTATACGGGGAGTA
Dath_kl-2_trans TGTATCTGTGCATCCCGTAAATCCTAAAGCATTGAATATGGCAGAGTTATATGGGGAGTA
Dobs_kl-2_trans TGTATCAGTGCATCCCGTAAATCCTAAAGCATTGAATTTGGCAGAGTTATACGGGGAGTA
Dmel_kl-2_trans AGTCACCGTTTACCCAGTAAATCCAAAAGCATTGAATCTAGCAGAGCTTTATGGGGAATA
                 **  * ** .*.** ******** ************ *.******.* **.*****.**

Dpse_kl-2_trans TAATTTGGCAACTGGTGAATGGCTTGACGGTGTGCTCAGTTCTATAATGCGTATTATCTG
Dath_kl-2_trans TAATTTGGCAACCGGTGAATGGCTCGACGGTGTGCTCAGTTCTATAATGCGAATTATCTG
Dobs_kl-2_trans TAATTTGGCAACTGGTGAATGGCTTGACGGTGTGCTTAGTTGTATAATGCGTATTATCTG
Dmel_kl-2_trans CAACTTGTCGACTGGTGAATGGCTTGACGGAGTTTTAAGTTCTATTATGCGAATAATCTG
                .**.*** *.**.***********.***** ** .* **** *** ***** ** *****

Dpse_kl-2_trans CGCAGATGAAGATCCAATGCAAAAATGGCTGTTGTTCGATGGACCCGTTGATGCAGTCTG
Dath_kl-2_trans CGCTGATGAAGACCCAATGCAAAAATGGCTGTTGTTTGACGGACCCGTTGATGCAGTCTG
Dobs_kl-2_trans TGCCGATGAAGACCCAATGCAAAAATGGCTGTTGTTCGATGGACCCGTTGATGCTGTTTG
Dmel_kl-2_trans TGGAGATGAAGAGCCGACTCAGAAATGGTTGTTGTTTGATGGACCTGTGGATGCAGTATG
                .*  ******** **.*. **.******.*******.**.*****.** ***** ** **

Dpse_kl-2_trans GATCGAAAATATGAATTCAGTAATGGATGATAATAAGCTGCTTACTCTTGTAAATAGTGA
Dath_kl-2_trans GATCGAAAATATGAACTCAGTAATGGATGATAATAAGCTACTTACTCTTGTAAATAGTGA
Dobs_kl-2_trans GATCGAAAATATGAACTCAGTAATGGATGATAATAAGTTACTTACTCTTGTAAATAGTGA
Dmel_kl-2_trans GATTGAAAACATGAACTCAGTAATGGATGATAATAAACTTCTTACGCTTGTAAATAGCGA
                ***.*****.*****.********************..* ***** ***********.**

Dpse_kl-2_trans ACGTATAACTATGCCTGCGCAGGTTTCGCTATTGTTTGAAGTCGGTGATTTAGCTGTAGC
Dath_kl-2_trans ACGTATAACTATGCCTGCGCAGGTATCTCTATTGTTTGAAGTCGGTGATTTAGCTGTAGC
Dobs_kl-2_trans ACGTATAACTATGCCTGCGCAGGTATCGTTATTATTTGAAGTTGGTGATCTAGCTGTAGC
Dmel_kl-2_trans ACGTATAACCATGCCAGTTCAAGTATCGCTATTGTTTGAAGTAGGAGACCTGGCTGTTGC
                *********.***** *. **.** ** .****.******** ** **..*.***** **

Dpse_kl-2_trans CTCGCCTGCTACCGTATCTCGGTGTGGTATGGTATATAATGACTATAACGACTGGGGATG
Dath_kl-2_trans CTCGCCTGCTACCGTATCTCGGTGTGGTATGGTATATAATGACTATAACGACTGGGGATG
Dobs_kl-2_trans CTCACCTGCTACCGTCTCTCGGTGTGGTATGGTGTATAATGACTATAATGACTGGGGATG
Dmel_kl-2_trans TTCACCAGCAACTGTTTCCCGATGTGGAATGGTTTATAACGATTACAATGATTGGGGATG
                .**.** ** **.** **.**.***** ***** *****.**.**.**.**.********

Dpse_kl-2_trans GAAACCTTATGTTAACTCGTGGCTACAGCGCCAAAAAGTAAAGGAGTTTGCCGATTTCCT
Dath_kl-2_trans GAAACCTTATGTTAACTCGTGGCTGCAGCGCCAAAAAGTAAAGGAGTTTGCGGATTTCCT
Dobs_kl-2_trans GAAACCTTATGTTAACTCATGGCTGCAGCGCCAAAAAATAAAGGAGTTTGCCGATTTTTT
Dmel_kl-2_trans GAAACCTTTTGTAAACTCATGGTTACAGCGCCTAAGAATTAAGGAGTTCGCTGATTTTTT
                ******** *** *****.***.*.******* **.*.* ********.** *****..*

Dpse_kl-2_trans GAAGATTCATTTTGAATTTATGATCACAAAATTGCTTGAGCACAAGCGCACGCGTTGCAA
Dath_kl-2_trans GAAGATTCATTTTGAATTTATGATCCCAAAACTGCTCGAGCACAAGCGCGCACGTTGCAA
Dobs_kl-2_trans GAAGATTCATTTTGAATTTATGATCACAAAATTGCTTGAGCACAAGCGCACACGTTGCAA
Dmel_kl-2_trans ACGAATACATTTTGATTACATGGTGCCAAAAATACTGGATTTTAAACGAATGAGGTGCAA
                . ..** ******** * .***.*  ***** *.** ** . .**.** ... * *****

Dpse_kl-2_trans AGAGCCCGTTAAGACCAATGAGTTAAACGGCGTGATGTCGTTGTGTAAGTTGCTAGAGGG
Dath_kl-2_trans AGAGCCTGTTAAAACAAATGAGTTGAACGGCGTGATGTCGTTGTGTAAGCTGCTAGAGGG
Dobs_kl-2_trans AGAGCCCGTTAAGACAAATGAGTTAAACTGCGTG--------------------------
Dmel_kl-2_trans AGAGCCTGTAAGGACAAATGAGTTAAATGGAGTTGTGTCGCTTTGTAAATTGCTAGAAAT
                ******.** *..** ********.**. * **                           

Dpse_kl-2_trans CTTTGCAACAAAACAGAATGGCATAAATCCACAAAATTTAGAATTATTGGAGGAGATGAC
Dath_kl-2_trans CTTTGCAACAAAACAGAATGGAATTAATTCACAAAATTTAGAATTATTGGAGGAGATGAC
Dobs_kl-2_trans ------------------------------------------------------------
Dmel_kl-2_trans ATTTGGCACAAAGGTAAATGGGATAAATCCCATTAATTTAGAACTTCTTGAGGAGATGAC
                                                                            

Dpse_kl-2_trans TAAATTGTGGTTTATGTTTTGTTTAGTGTGGTCAATATGTGCAAGCGTAGATGAAGATGG
Dath_kl-2_trans TAAATTGTGGTTTATGTTTTGTTTAGTTTGGTCTATATGTGCAAGCGTAGATGAAGATGG
Dobs_kl-2_trans ------------------------------------------------------------
Dmel_kl-2_trans TAGATTGTGGTTTATGTTTTGTTTAGTATGGTCAATTTGTTCAAGTGTGGATGAAGACAG
                                                                            

Dpse_kl-2_trans TCGTTTAAGACTTGATGGATTTATACGAGAAATAGAAAGCTGCTTTCCAATAAAGGATAC
Dath_kl-2_trans CCGCCTAAGACTTGATGGGTTTATACGAGAAATTGAAAGCTGCTTTCCAATAAAGGATAC
Dobs_kl-2_trans ------------------------------------------------------------
Dmel_kl-2_trans TCGCCAAAGACTAGATAGCTTTATACGGGAACTAGAAAGCTGCTTTCCAATAAAAGATAC
                                                                            

Dpse_kl-2_trans CATATATGATTACTTTGTAGATCCACAGATGCGAACATTTTTACCTTGGGATAGCAAGCT
Dath_kl-2_trans CATATACGATTACTTTGTAGATCCACAGATGCGAACATTTTTGCCCTGGGATAGTAAACT
Dobs_kl-2_trans ---------------------------------------TTTACCCTGGGATAGCAAGCT
Dmel_kl-2_trans TGTGTTTGATTATTTTGTGGATCCCAATGAACGAACCTTTTTACCATGGGATAGCAAGCT
                                                       ***.** ********.**.**

Dpse_kl-2_trans TTCAGATGGTTGGCGATATGATGAAGAATGTCCATTTTATAAAATCCTTGTTCCAACTGG
Dath_kl-2_trans TTCTGATAACTGGCGATATGATGAAGAATGTCCATTTTATAAAATCCTTGTTCCAACTGG
Dobs_kl-2_trans TTCAGAAGGTTGGCGATATGATGAAGAATGTCCATTTTATAAAATACTTGTTCCGACTGG
Dmel_kl-2_trans GTTGAGCAGTTGGAAATGCGATTTCGAATCTCCTTTTTACAAGATTATTGTTCCTACTGG
                 *. .. ...*** .**..***   **** *** *****.**.**  ******* *****

Dpse_kl-2_trans TGATACCATGCGCTACGAGTATGTAGTATCAAAACTTTTATCTGAAGATTATCCTGTTAT
Dath_kl-2_trans TGATACCATGCGTTATGAGTATGTAGTATCAAAACTTTTATCTGAAGACTATCCTGTAAT
Dobs_kl-2_trans TGATACCATGCGCTATGAATATGTAGTATCAAAACTTTTATCTGAAGATTATCCCGTAAT
Dmel_kl-2_trans AGACACTGTTCGCTATGAATATGTTGTTTCAAAACTTCTTGCTGAAGAATATCCTGTGAT
                 **.**..* **.**.**.***** ** *********.*  ******* *****.** **

Dpse_kl-2_trans GCTTGTTGGTAATGTTGGCACGGGGAAAACATCAACTGCAGTAAGTGTAATGGAAGCATG
Dath_kl-2_trans GCTTGTTGGAAATGTTGGAACGGGGAAAACATCAACTGCAGTAAGTGTAATGGAAGCATG
Dobs_kl-2_trans GCTTGTTGGAAATGTTGGCACGGGAAAAACATCAACTGCAGTGAGTGTAATGGAATCATG
Dmel_kl-2_trans GCTTGTTGGAAATGTTGGTACCGGAAAAACGTCAACGGCTATAAGTGTAATGGAGGCTTG
                ********* ******** ** **.*****.***** ** .*.***********. * **

Dpse_kl-2_trans TGATAAACACAAGTTCTGCGTTCTTTCCGTAAACATGTCTGCACAGACCACTGCAGCTGG
Dath_kl-2_trans TGACAAACACAAGTTCTGCGTTCTCTCCGTAAACATGTCTGCGCAGACTACTGCAGCTGG
Dobs_kl-2_trans TGACAAACACAAGTTCTGCGTTCTGTCCGTAAACATGTCTGCACAGACTACTGCAGCTGG
Dmel_kl-2_trans TGATAAAAATAAATTTTGCATTTTAGCTGTGAACATGTCAGCACAGACAACAGCAGCCGG
                ***.*** *.**.**.***.**.*  *.**.******** **.***** ** *****.**

Dpse_kl-2_trans ATTACAGGAATCAATAGAAAATCGAACCGAAAAACGTACCAAAACACAATTTTTACCTAT
Dath_kl-2_trans GCTACAGGAATCAATAGAAAATCGAACCGAAAAACGTACCAAAACACATTTTTTACCTAT
Dobs_kl-2_trans GCTACAGGAATCAATAGAAAATCGAACTGAAAAACGTACGAAAACACAATTTTTACCTAT
Dmel_kl-2_trans GTTACAAGAATCAATCGAAAATCGGACTGAGAAACGTACAAAAACGCAATTTGTACCTAT
                ..****.******** ********.**.**.******** *****.** *** *******

Dpse_kl-2_trans TGGTGGTAAAAGAATGATATGCTTTATGGATGACTTCAATATGCCTGCCAAAGATACTTA
Dath_kl-2_trans AGGTGGTAAAAGAATGATATGCTTTATGGATGACTTCAATATGCCTGCCAAAGATACTTA
Dobs_kl-2_trans AGGTGGTAAAAGAATGATATGCTTTATGGATGACTTCAATATGCCTGCCAAAGACACTTA
Dmel_kl-2_trans CGGTGGCAAACGGATGATATGTTTTATGGACGACTTTAATATGCCTGCAAAAGACATCTA
                 *****.*** *.********.********.*****.*********** *****.*..**

Dpse_kl-2_trans TGGGTCACAGCCACCATTAGAGCTAATACGGCAATGGATTGATTATAAGTATTGGTTTAA
Dath_kl-2_trans TGGGTCTCAGCCACCATTAGAGCTTATACGACAATGGATTGATTATAAATATTGGTTCAA
Dobs_kl-2_trans TGGGTCTCAACCACCATTAGAGCTAATACGGCAATGGATTGATTATAAATATTGGTTCAA
Dmel_kl-2_trans TGGATCTCAGCCACCTTTGGAGCTTATTCGGCAATGGATAGATTACAAGTATTGGTTTAA
                ***.** **.***** **.***** ** **.******** *****.**.********.**

Dpse_kl-2_trans TCGCAAAACACAGCAAAAAATATATGTCCAAAACACCCTGTTGATGGCAGCTATGGGTCC
Dath_kl-2_trans TCGCAAAACACAGCAAAAAATATATGTCCAAAACACCCTGTTGATGGCAGCTATGGGTCC
Dobs_kl-2_trans TCGCAAAACACAGCAAAAAATATATGTCCAAAACACCCTGTTGATGGCAGCTATGGGTCC
Dmel_kl-2_trans TAGAAAAACTCAACAAAAAATATATGTGCAAAACACATTATTAATGGCTGCGATGGGACC
                * * ***** **.************** ******** .*.**.***** ** ***** **

Dpse_kl-2_trans ACCGGGTGGTGGTAGACAAATGATTTCCAGTCGTACTCAAAGCCGCTTTGTCTTAATAAA
Dath_kl-2_trans ACCGGGTGGCGGTAGACAAATGATTTCAAGTCGTACTCAAAGCCGCTTTGTCTTAATAAA
Dobs_kl-2_trans TCCTGGTGGCGGGAGACAAATGATTTCAAGTCGTACTCAAAGTCGCTTTGTCTTATTAAA
Dmel_kl-2_trans GCCTGGAGGGGGCAGACAAACAATTTCCAGTCGAACTCAAAGTCGGTTTGTTTTATTAAA
                 ** ** ** ** *******..***** ***** ********.** *****.*** ****

Dpse_kl-2_trans TCTAACTTTTCCCACTCAGGAAACAGTCGTTCGAATTTTCGGTTCTATGCTTAGACAGAA
Dath_kl-2_trans TCTAACTTTTCCTACTCAGGAAACAATCGTCCGAATTTTCGGTTCCATGCTTAGGCAGAA
Dobs_kl-2_trans TCTAACTTTTCCTACTCAGGAAACAATAGTCCGAATATTCGGTTCCATGCTTAGGCAAAA
Dmel_kl-2_trans CTTAACTTTTCCTTCACAAGAAACAATTATTCGCATATTTGGAACGATGCTCTGTCAAAA
                ..**********. * **.******.* .*.** ** **.**  * *****. * **.**

Dpse_kl-2_trans ACTGGAGTCCTTTTCAAATGAAGTTCGTGAGATGTGGCTTCCGATTACACAATGTACTAT
Dath_kl-2_trans GCTGGAGACCTTTTCAAATGAAGTTCGTGAGATGTGGCTTCCGATCACGCAATGTACCAT
Dobs_kl-2_trans ACTGGAGATCTTTTCGAACGAAGTTCGTGAGATGTGGCTTCCGATAACACAATGTACCAT
Dmel_kl-2_trans ACTAGAGTCATACCCAAATGAAGTTCGTGAGATGTGGCTACCTATAACCCTTTGTACCAT
                .**.*** . * ..*.**.******************** ** ** ** *  *****.**

Dpse_kl-2_trans TTATTTGTATTTAGCTGTTATTGGTAAAATGTTGCCAACACCAAATAAGTCGCACTACCT
Dath_kl-2_trans TCATTTATATGCAGCTGTTATTGGTAAAATGTTGCCAACACCAAATAAGTCGCATTACCT
Dobs_kl-2_trans TTATTTATATGTAGCTGTTATTGGTAAAATGCTGCCAACACCAAATAAGTCGCATTACCT
Dmel_kl-2_trans TAACTTATATGTATCAATGATTAGTAAAATGTTACCGACGCCAAATAAATCTCATTACTT
                * *.**.*** .* * .* ***.********.*.**.**.********.** **.***.*

Dpse_kl-2_trans ATTTAATCTTCGAGATATCTCAAAAGTATTTCAAGGCCTTTTAAGAAGTGCACAGGAACT
Dath_kl-2_trans ATTTAATCTTCGAGATATTTCAAAGGTATTTCAAGGCCTTTTAAGAAGTGCACAGGAACT
Dobs_kl-2_trans ATTTAATCTTCGAGACATTTCAAAAGTTTTTCAAGGTCTTTTAAGAAGTTCACAGGAACT
Dmel_kl-2_trans ATTTAATCTTAGAGATATATCCAAAGTCTTTCAAGGACTATTAAGAAGTGAAAAAGAACT
                ********** ****.** ** **.** ******** ** *********  * *.*****

Dpse_kl-2_trans ACAAACAAAAAAATCGTTTTTCTTGCGTTTATGGATACACGAGTGTTTTCGAGTATTTTG
Dath_kl-2_trans ACAAACAAAGAAATCGTTGTTCTTGCGTCTATGGATACACGAGTCTTTTCGAGTATTTTG
Dobs_kl-2_trans ACAAACTAAAAAATCATTTTTCTTGCGTCTATGGATACACGAGTGTTTTCGCGTTTTTTG
Dmel_kl-2_trans TCAAAACAAAAAAAATTTTTTTTTACGGCTTTGGGTTCATGAGTGTTTTAGAGTGTTCAG
                 ****  **.***   ** **.**.** .* ***.* **.**** **** * ** **. *

Dpse_kl-2_trans CGATCGTCTTGTTGACGATACAGATTATCTTTGGTTTCTGAATACAATTAATGATACTTT
Dath_kl-2_trans CGATCGTCTTGTTGACGATACAGATTATCTTTGGTTTCTGAATACAATTAATGATACTTT
Dobs_kl-2_trans CGATCGACTTGTTGACGATACAGATTATCTTTGGTTCCTGAATACAATTAATGATACTTT
Dmel_kl-2_trans CGACCGATTGGTTGACGACTCAGATCAGTTTTGGTTTGTAAATACTATTAATGATATACT
                ***.** .* ********. *****.* .*******. *.***** **********. .*

Dpse_kl-2_trans AGGAAAACATTTTGAAGTTACTTTCCATAGTC----------------------------
Dath_kl-2_trans AGGAAAACATTTTGAAGTTACTTTCCATAGCC----------------------------
Dobs_kl-2_trans AGGAAAACATTTTGAAGTTACTTTCCATAGCCTTTGCCCTTCGAAGCTACCTCCACTTTT
Dmel_kl-2_trans TGGTAAACATTTTGAAGTTACTTTTCACAGTC----------------------------
                 ** ********************.**.**.*                            

Dpse_kl-2_trans -TTTGTCCTTCGAAGCAACCGCCACTTTTTGGAGACTTTGTTCACCCACAAGGATTCTAT
Dath_kl-2_trans -TCTGCCCTTCGAAGCTAGCACCACTTTTTGGCGACTTTGTTCACCCACAAGGCTTCTAT
Dobs_kl-2_trans TTTTGCCCTTCGAAGCTACCTCCACTTTTTGGCGACTTTGTTCACCCACAAGGTTTTTAT
Dmel_kl-2_trans -TTTGTCCTTCAAAGGTTCCACCATTTTTCGGTGACTTTGCTCACCCTCAAGGGTTTTAC
                 *.**.*****.***    * ***.****.** *******.****** ***** **.**.

Dpse_kl-2_trans GAAGATCTTGAAATTGATTCCTTGCGAGTTTATATGAAAACTCAATTAAATGAGTTCAAC
Dath_kl-2_trans GAAGATCTTGAAATTGATTCCTTGCGAACGTATATGAAAACTCAATTAAATGAGTACAAC
Dobs_kl-2_trans GAAGATCTTGAAATTGATGCCTTGCGAACGTATATGAAAGCTCAATTAAATGAGTTTAAC
Dmel_kl-2_trans GAAGATCTACAGGTAGATTTCTTAAGAACATTTATGAAAAATCAACTTGAGGAATATAAC
                ********  *..* *** .***. **.. * *******. ****.* .* **.* .***

Dpse_kl-2_trans AATTTTCCGGCGATGACACGTATGAATCTAGTTTTTTTTAAAGAAGCTATTGAACATATT
Dath_kl-2_trans AATTTTCCGGCGATGACACGTATGAACCTAGTTTTTTTTAAAGAAGCTATTGAACATATT
Dobs_kl-2_trans AATTTTCCAGCGATGACACGTATGAACCTCGTTTTTTTTAAAGAAGCTATTGAACAAGTT
Dmel_kl-2_trans AACTTTCCAGGAATGACTAGAATGAACCTAGTATTTTTTAGAGAAGCTATCGAACATATT
                **.*****.* .*****  * *****.** ** *******.*********.***** .**

Dpse_kl-2_trans GTAAGGATACTGAGAGTGATTTCCCAACCGCGTGGACATGTTCTTAACATGGGTATAGGT
Dath_kl-2_trans GTACGGATACTGAGAGTGATATCCCAACCGCGTGGCCATATTCTTAACATGGGTATAGGG
Dobs_kl-2_trans GTGCGGATACTGAGAGTGATTTCGCAACCGCGTGGCCATATTCTTAATATGGGTATAGGT
Dmel_kl-2_trans GTTCGAATCCTGAGAGTTATTTCCCAACCGCGTGGACACATTTTAAATATGGGGATAGGT
                **  *.** ******** ** ** *********** **..**.* **.***** ***** 

Dpse_kl-2_trans GGCTCAGGCCGACAAGTACTTGCCAAACTAGCCGCATTTATTTTAGAAATGGGAATCTTT
Dath_kl-2_trans GGCTCAGGCCGACAAGTACTTGCCAAACTAGCCGCATTCATTTTAGAAATGGGAATCTTT
Dobs_kl-2_trans GGCTCAGGCCGACAAGTACTTGCCAAACTAGCCGCATTTATTTTAGAAATGGGAATATTT
Dmel_kl-2_trans GGATCAGGCCGACAAGTATTAACCAAGTTAGCTGCGTTTATTTTGGAAATGGCAGTTTTC
                ** ***************.* .****..****.**.**.*****.******* *.* **.

Dpse_kl-2_trans CAAATTGAGGTCACAAAAAAATATAAAACAAATGATTTACGTGAAGATTTAAAAAATCTT
Dath_kl-2_trans CAAATTGAGGTCACAAAAAAATATAAGACAAGTGACTTACGTGAAGATTTAAAAAATCTT
Dobs_kl-2_trans CAAATTGAAGTAACAAAAAAATATAAGACAAGCGACTTACGCGAAGATTTAAAAAATCTT
Dmel_kl-2_trans CAAATTGAGGTTACCAAAAAATACAAAACAGGAGACTTTCGAGAAGACCTAAAAAACTTA
                ********.** ** ********.**.***.. **.** ** *****..*******..* 

Dpse_kl-2_trans TATAAGTTAACAGGAATAAAACAGCGTATCACGCTCTTTGTATTTAGTAGTGAGCAAATA
Dath_kl-2_trans TATAAGTTAACAGGAATAAAGCAGCGTCTCACGATATTTATTTTTAGTAGTGAGCAAATA
Dobs_kl-2_trans TATAAGTTAACAGGAATAAAACAGCGTACAACGATATTTATTTTTAGTAGTGAACAAATA
Dmel_kl-2_trans TACAAAGTAACTGGAATTAAACAGAGACTAACGATTTTTATATTTAGCAGCGACCAAATA
                **.**. **** ***** **.*** *  . *** * ***.* *****.**.** ******

Dpse_kl-2_trans GCTGAAGTCTCATTTTTGGAAATAATAAACAATATGTTAAGTACTGCTGAAATAAATCTT
Dath_kl-2_trans GCTGAGGTCTCATTTTTGGAAATAATAAACAATATGTTAAGTACTGCTGAAATAAACCTT
Dobs_kl-2_trans GCTGAGGTCTC--TTTTGGAAATAATAAACAATATGTTAAGTACTGCTGAAATAAACCTT
Dmel_kl-2_trans GCAGAAGTCTCATTTCTCGAAATAACAAACAATATGCTAAGTACTGGAGAAATAAACTTA
                ** **.*****  **.* *******.**********.*********  ********..* 

Dpse_kl-2_trans TTCAAGTCTGATGAGTTTGATGAATTAAAAAATGAACTCGAACGACCAGCAAAGAAAGCT
Dath_kl-2_trans TTCAAGTCTGATGAATTCGAGGAACTAAAAAATGAGCTCGAACGACCAGCAAAGAAAGCC
Dobs_kl-2_trans TTCAAGTCTGATGAGTTTGATGAACTTAAAAGTGAGCTCGAACGACCAGCAAAAAAAGCT
Dmel_kl-2_trans TTTAAATCAGATGAATTCGACGAGCTAAAGCCTGAACTTGAACGCCCGGCAAAAAAAAAT
                **.**.** *****.**.** **..* **.  ***.**.***** **.*****.***. .

Dpse_kl-2_trans GGAATTGTAATGACAACGGAATCAATGTACTCATTTTTTATGTTAAATGTACGCGATTTT
Dath_kl-2_trans GGAATTGTAATGACAACGGAATCAATGTATTCATTTTTTATGTTAAATGTGCGCGATTTT
Dobs_kl-2_trans GGAATTGTAATAACAACGGAATCAATGTACTCATTTTTTATGCTAAATGTACGCGATTTT
Dmel_kl-2_trans GGGGTTCTGCTAACAACTGAAGCACTATATTCCTATTTTATTTTAAATGTGCGCGACTTC
                **..** *. *.***** *** ** *.**.** * ****** .*******.*****.**.

Dpse_kl-2_trans ATGCACATAGCACTCTGCTTTAGTCCTATTGGAGAAAATTTCAGAAGCTTTATAAGGCAA
Dath_kl-2_trans ATGCATATAGCACTTTGCTTCAGTCCTATTGGAGAAAATTTCAGAAGCTACATAAGGCAA
Dobs_kl-2_trans ATGCATATAGCACTTTGCTTTAGTCCTATTGGAGAAAATTTTAGAAGCTACATAAGGCAA
Dmel_kl-2_trans CTGCATGTTGCGCTTTGTTTTAGCCCAATCGGAGAAAATTTTCGAAGTTATATAAGACAA
                 ****..* **.**.**.**.**.** **.***********. ****.* .*****.***

Dpse_kl-2_trans TATCCTGCTCTGTTAAGCTCAACAACTCCGAATTGGTTCAGACTATGGCCTCAAGAAGCT
Dath_kl-2_trans TATCCAGCATTGCTAAGCTCGACAACTCCAAATTGGTTTAGACTGTGGCCACAAGAAGCT
Dobs_kl-2_trans TATCCAGCTCTGCTAAGCTCGACAACTCCGAATTGGTTCAGACTATGGCCACAAGAAGCT
Dmel_kl-2_trans TATCCGGCTTTGTTAAGTTCAACAACTCCAAACTGGTTTAGATTTTGGCCACAAGAAGCC
                ***** ** .**.****.**.********.**.*****.***.* ***** ********.

Dpse_kl-2_trans CTTTTGGAAGTAGCTTCTCATTTTATGCACGGATTTAAGCTAAACGTTGTTGTTCCAGGA
Dath_kl-2_trans CTTTTGGAAGTAGCTTCGCATTTTATGCACGGATTTAAGCTTAACGTTCTTGTTCCAGGA
Dobs_kl-2_trans CTTTTGGAAGTAGCTTCTCATTTTATGCACGGATTTAAGCTTAACGTTCTTGTTC-----
Dmel_kl-2_trans CTTTTGGAAGTAGCTTCGCATTTTCTAATCGGATTTCCATTAAACGTAGTGGTTTCTGGA
                ***************** ****** *.  *******  ..* *****  * ***.     

Dpse_kl-2_trans AAAGAGGATGAAAATCATCGTGAAAGCTTAGTCATCACTACAGAGAGTGTGCTTCATCGA
Dath_kl-2_trans AAAGAGGATGAAAAACATCGCGATAGCCTAGTCGTTACCACGGAGACTGTACTTCATCGA
Dobs_kl-2_trans ------GATGAAAAAAATCGTGATAGCTTAGTTATTACTACGGAGAGTGTACTTCATCGA
Dmel_kl-2_trans AAAGAGGACGAAAAACATCGAGAAAGTTTGGTTATAAGCACAGAAGCCATTCTTCAACGC
                      **.*****  **** ** **..*.**..* * .**.**.. ..* ***** ** 

Dpse_kl-2_trans GACATCGCACACGCATTTTCTATTATTCATTCAAGTGTAGTAAAAATGTCAGACCTGATG
Dath_kl-2_trans GACATTGCACTCGCATTTTCGATTATTCATTCAAGTGTAGTAAATATGTCAGACCTAATG
Dobs_kl-2_trans GACATTGCACATGCATTTTCTATTATTCATTCAAGTGTTGTAAAAATGTCAGACCTAATG
Dmel_kl-2_trans GATATTGCCTATGTATTTTCAGTAATTCACTCAAGTGTTGCTAAAATGTCGGAAAATATG
                **.**.** . .*.****** .* *****.******** *. ** *****.**    ***

Dpse_kl-2_trans CTATTGCAAGTTAAGAGGTATAATTACGTAACATCACCAAATTATTTACAACTTGTTAGC
Dath_kl-2_trans TTATTGCAAGTTAAGAGATATAATTACGTAACATCACCAAATTATTTACAACTTGTTAGC
Dobs_kl-2_trans TTACAGCAAGTTAAGAGGTATAATTACGTAACATCACCAAACTATTTACAACTTGTTAGC
Dmel_kl-2_trans TATGCAGAAGTTAAGCGTTATAACTATGTAACCTCACCAAATTATTTGCAGCTTGTAAGT
                .    . ******** * *****.**.***** ********.*****.**.***** **.

Dpse_kl-2_trans GGTTTCAAGGAGCTCCTTGAAAAAAAAAGATTGGAAGTATCTACGGCAGCCAATAGATTA
Dath_kl-2_trans GGTTTCAAGGAGCTTCTTGAAAAAAAACGATTGGAAGTATCTACTGCAGCTAATAGATTA
Dobs_kl-2_trans GGTTTCAAGGAGCTCCTTGAAAAAAAACGTTTGGAAGTATCTACGGCAGCCAATAGATTA
Dmel_kl-2_trans GGTTTTAAAAAACTATTAGAAAAGAAAAGATTAGAAGTATCAACTGCTTCCAATAGATTA
                *****.**..*.** .* *****.*** * **.******** ** **  *.*********

Dpse_kl-2_trans CGTAATGGCTTATCAAAAATTGCCGAAACGCAGGAAAAAGTGTCTTTAATGTCGGAGGAG
Dath_kl-2_trans CGTAATGGCCTATCGAAAATTGCCGAAACGCAGGAAAAAGTTTCTATAATGTCAGAGGAG
Dobs_kl-2_trans CGTAATGGCCTATCAAAAATTGCCGAAACGCAGGAAAAGGTTTCTTTAATGTCAGAGGAG
Dmel_kl-2_trans CGCAATGGGCTTTCAAAAATTTCTGAAACTCAGGAAAAAGTATCCTTAATGTCCGAAGAG
                **.***** .* **.****** *.***** ********.** **. ******* **.***

Dpse_kl-2_trans TTAAAAATTAGTTCAGAACAAGTTAAAATACTTGCTAAAGAATGTGAAGAGTTTATATCT
Dath_kl-2_trans TTAAAAATTAGTTCAGAACAAGTTAAAATACTTGCTAAGGAATGTGAAGAGTTTATAGCT
Dobs_kl-2_trans TTAAAAATTAGTTCAGAACAAGTTAAAATACTTGCTAAAGAATGTGAAGAGTTTATATCA
Dmel_kl-2_trans CTTAAAGCTAGCTCTGAACAAGTTAAAATACTTGCTAGAGAATGTGAAGATTTTATATCC
                .* ***..***.** **********************..*********** ****** * 

Dpse_kl-2_trans ATGATTGAAGTGCAAAAGACCGAGGCAACAGAGCAAAAGGAAAAAGTAGATGCAGAAGCA
Dath_kl-2_trans ATGATTGAAGTGCAAAAGGCCGAGGCAACTGAGCAAAAGGAAAAAGTGGATGCAGAAGCT
Dobs_kl-2_trans ATGATTGAAATACAAAAGACCGAGGCAACTGAGCAAAAGGAAAAGGTTGATGCGGAAGCT
Dmel_kl-2_trans ATGATTGAAATTCAAAAGAGTGAAGCAACGGAACAAAAGGAAAAAGTGGATGCCGAAGCC
                *********.* ******. .**.***** **.***********.** ***** ***** 

Dpse_kl-2_trans GTGATAATTAGACGCGAAGAAGTAATTTGTCTCGATTTGGCCGCCACGGCACGTGCCGAC
Dath_kl-2_trans GTAATAATTAGACGCGAAGAAGTAATTTGTCTCGATTTGGCTGCCACGGCACGTGCCGAC
Dobs_kl-2_trans GTGATAATTAGACGGGAAGAAGTAATTTGTCTCGATTTGGCCGCCACGGCACGTGCCGAC
Dmel_kl-2_trans GTGCTTATTAGAAGGGATGAAATAATTTGTCTTGAATTAGCAGCTACAGCTCGTGCGGAC
                **. * ****** * ** ***.**********.** **.** **.**.** ***** ***

Dpse_kl-2_trans TTAGAAGTGGTAATGCCAATGATTGACGCTGCCGTAAAGGCATTAGATGCACTTAATAAA
Dath_kl-2_trans TTAGAAGTGGTAATGCCCATGATCGACGCCGCTGTAAAGGCATTGGATGCACTTAATAAA
Dobs_kl-2_trans TTAGAAGTGGTAATGCCCATGATAGACGCTGCCGTAAAGGCATTAGATGCTCTTAATAAA
Dmel_kl-2_trans TTGGAGGTGGTAATGCCTATGATAGATGCTGCTGTAAAAGCATTAGATGCATTGAATAAG
                **.**.*********** ***** **.**.**.*****.*****.***** .* *****.

Dpse_kl-2_trans AAAGATATTGCTGAAGTCAAATCATACGGGCGCCCGCCCATGAAAATTGAAAAGGTAATG
Dath_kl-2_trans AAAGATATTGCTGAAGTTAAATCATACGGGCGCCCCCCCATGAAAATTGAAAAAGTAATG
Dobs_kl-2_trans AAAGATATTGCTGAAGTTAAATCATACGGACGCCCCCCAATGAAAATTGAAAAGGTGATG
Dmel_kl-2_trans AAAGACATTTCAGAAGTTAAATCATATGGACGGCCGCCAATGAAAATCGAAAAGGTTATG
                *****.*** * *****.********.**.** ** ** ********.*****.** ***

Dpse_kl-2_trans GAAGCAGTTTTAATACTGCTTGGAAAAGAACCCACTTGGGAAAACGCTAAAAAAGTGTTA
Dath_kl-2_trans GAAGCAGTTTTAATACTACTTGGGAAAGAGCCCACTTGGGAAAACGCTAAAAAAGTGTTA
Dobs_kl-2_trans GAAGCAGTTTTAATACTACTTGGAAAAGAACCCACTTGGGAAAACGCTAAGAAAGTATTA
Dmel_kl-2_trans GAAGCTGTATTGATCTTACTTGGAAAAGAACCAACATGGGAAAATGCTAAAAAAGTTTTA
                ***** ** **.** .*.*****.*****.** ** ********.*****.***** ***

Dpse_kl-2_trans AGTGAATCAACATTTCTAAATGACTTAAAAAACTTTGACCGTGACCACATATCAGATAAA
Dath_kl-2_trans AGTGAATCGACATTTCTAAATGACTTAAAAAACTTCGACCGTGACCACATATCAGATAAA
Dobs_kl-2_trans AGTGAATCGACATTTCTAAATGACCTTAAGAACTTTGACCGTGACCACGTGTCAGATAAA
Dmel_kl-2_trans AGTGAATCAACATTTTTGAACGACCTAAAAAACTTTGATAGAGATCATATTTCCGATAAA
                ********.******.*.**.***.* **.*****.**. * **.**..* ** ******

Dpse_kl-2_trans ACTCTTAAGCGAATTGCTATGTATACAAAAAATCCGGAACTAGAACCAGATAAGGTAGCT
Dath_kl-2_trans ACCCTTAAGCGAATTGCAATGTATACAAAAAATCCAGAACTAGAACCAGATAAGGTAGCT
Dobs_kl-2_trans ACTCTTAAGAGAATTGCCATGTATACAAAAAATCCGGAACTAGAACCAGATAAGGTAGCT
Dmel_kl-2_trans ACTCTTAAACGTATTGCAATCTATACAAAAAATCCTGAGTTAGAGCCCGATAAAGTGGCT
                **.*****. * ***** ** ************** **..****.** *****.**.***

Dpse_kl-2_trans GTTGTTTCAGTTGCTTGTAAATCTTTGATGCTATGGATAATGGCAATAGAAAACTATGGG
Dath_kl-2_trans GTTGTGTCAGTTGCTTGTAAATCTTTGATGCTATGGATAATGGCTATAGAAAACTATGGG
Dobs_kl-2_trans GTTGTGTCAGTTGCTTGTAAATCTTTGATGCAATGGATAATGGCAATAGAAAACTATGGA
Dmel_kl-2_trans GTTGTATCGCTTGCGTGCAAATCATTGATGCAATGGATAATGGCCATAGAAAATTACGGA
                ***** **. **** **.***** ******* ************ ********.**.**.

Dpse_kl-2_trans AAAGTGTATCGAATTGTGGCTCCTAAGCAGGAAAAACTAGATAATGCTATGAGATCACTT
Dath_kl-2_trans AAAGTGTATCGAATTGTGGCTCCTAAGCAAGAAAAACTAGATAGTGCTATAAGATCGCTT
Dobs_kl-2_trans AAAGTTTATCGAATTGTGGCTCCTAAGCAAGAAAAACTAGATAACGCTATAAGGTCACTT
Dmel_kl-2_trans AAAGTTTACCGAATAGTCGCTCCAAAGCAGGAAAAATTAGATAGTGCAATGAAGTCACTT
                ***** **.***** ** ***** *****.******.******..** **.*..**.***

Dpse_kl-2_trans GAAGAAAAACAAGCAGCGTTAGCAGCTGCTAAAAAAAAGCTTGAAGAATTGCAAGCAGTC
Dath_kl-2_trans GAAGAAAAACAAGCTGCGTTAGCAGCAGCTAAAAAAAAACTTGAAGAATTACAAGCAGTT
Dobs_kl-2_trans GAAGAAAAACAGGCAGCGTTAGCAGCAGCTAAAAAAAAACTTGAAGAATTACAAGCAGTT
Dmel_kl-2_trans GAAGAAAAGCAAGCTGCTTTAGCTGCGGCAAAAAAAAAACTCGAAGAGCTTCAGGTTGTC
                ********.**.** ** ***** ** ** ********.**.*****..* **.*. **.

Dpse_kl-2_trans ATTGAAGAGCTGTATCGGCAATTGAATGAAAAAACTCAACTTCTCAATGAATTACGAGCA
Dath_kl-2_trans ATTGAAGAACTGTATCGGCAATTGAATGAAAAAACTGAACTTCTCAATGAATTGCGAGCG
Dobs_kl-2_trans ATTGAAGAACTGTATCGGCAATTGAATGAAAAAACCCAACTTCTCAATGAACTGCGAGCG
Dmel_kl-2_trans ATTGAAGAACTTTACCGGCAGCTTGAAGAAAAAACTAACCTTCTTAATGAATTGCGTGCC
                ********.** **.*****..* .* ********. * *****.******.*.** ** 

Dpse_kl-2_trans AAAGAAGAGCGCTTGCGAAAACAATTAGAAAGAGCTATTATCTTAGTAGAATCATTATCT
Dath_kl-2_trans AAAGAAGAGCGTCTGCGAAAACAATTAGAGCGAGCTATTATCTTAGTAGAATCTTTATCT
Dobs_kl-2_trans AAAGAAGAGCGTCTGCGAAAACAATTAGAACGAGCTATTATCTTAGTAGAATCATTATCT
Dmel_kl-2_trans AAGGAAGAACGACTTAGAAAGCAACTGGAGCGTGCCATTATTTTGGTAGAATCGCTTTCT
                **.*****.** .*  ****.***.*.**. * **.*****.**.******** .* ***

Dpse_kl-2_trans GGTGAACGAGAGCGTTGGATTGATACGGTTTCTCAATTAGATCTTGCATTTGAAAAACTT
Dath_kl-2_trans GGAGAACGAGAGCGTTGGATTGAAACGGTTGCTCAATTAGATCTTGCATTTGAAAAACTT
Dobs_kl-2_trans GGAGAACGAGAGCGTTGGATAGAAACGGTTGCTCAGTTAGATCTTTCATTCGAAAAGCTT
Dmel_kl-2_trans GGAGAGAGAGAAAGGTGGATTGAAACGGTTAATCAGTTGGACTTATCCTTTGAAAAACTT
                ** **. ****. * ***** ** ******  ***.**.**..*  * **.*****.***

Dpse_kl-2_trans CCCGGAGACTGCTTGTTATCTATAGCGTTTATGTCATATTTAGGGGCATTTGATACAAAG
Dath_kl-2_trans CCCGGAGACTGCTTGTTATCTATAGCGTTTATGTCATATTTAGGAGCATTTGATACTAAG
Dobs_kl-2_trans CCTGGAGATTGCTTGTTGTCTATAGCATTTATGTCATATTTAGGAGCATTTGATACAAAG
Dmel_kl-2_trans CCCGGTGACTGCTTGCTTTCTGTTGCGTTTATGTCGTACTTAGGGGCTTTTGACACCAAA
                **.** **.******.* ***.* **.********.**.*****.** *****.** **.

Dpse_kl-2_trans TACCGCGAAGATTTGTTATCCAAGTGGTCGCAGTTAATTAAAGATCTTCTTATACCTGCC
Dath_kl-2_trans TACCGCGAAGATTTGTTATCCAAGTGGTCACAGTTAATTAAAGATCTTTCTATACCTGCC
Dobs_kl-2_trans TACCGGGAAGATTTGTTATCCAAGTGGTCACAGTTAATTAAAGATCTTCTTATACCGGTT
Dmel_kl-2_trans TACCGAGAAGAATTACTTGTAAAATGGTCTTTATTAATTAAAGATCTTTTAATACCAGCA
                ***** ***** **..*  . **.***** . .***************.. ***** *. 

Dpse_kl-2_trans ACATCAGAATTAAAAATAACAACTTTTCTTAGTGATGCTGTTTCCATACGGGAGTGGAAT
Dath_kl-2_trans ACATCAGAATTAAAAATAACAACTTTTCTTAGTGATGCTGTTTCCATACGGGAATGGAAT
Dobs_kl-2_trans ACATCAGAATTAAAAATAACAACTTTTCTTAGTGATGCTGTTTCCATCCGTGAATGGAAT
Dmel_kl-2_trans ACTTTGGAGCTTAAGGTTACGTATTTTCTAGTCGATGCTGTTTCGATTCGAGAATGGAAT
                ** *..**..* **..* **.  ****** . .*********** ** ** **.******

Dpse_kl-2_trans ATACAAGGTCTGCCAGCTGATGACCTAAGTACAGAAAATGGTGTAATAGTATCACAAGGA
Dath_kl-2_trans ATACAAGGTCTGCCGGCCGATGACTTAAGTACAGAAAATGGTGTAATAGTATCACAAGGA
Dobs_kl-2_trans ATACAAGGTCTGCCAGCTGATGACTTAAGTACAGAAAATGGTGTAATAGTATCACAAGGA
Dmel_kl-2_trans ATTCAAGGTCTACCTGCTGATGATTTAAGTACTGAAAACGGAGTAATAGTTACTCAAGGT
                ** ********.** **.*****..******* *****.** ********  * ***** 

Dpse_kl-2_trans AGCCGTTGGCCTCTTGTTATTGATCCGCAGATGCAAGCGAATAACTGGATCAAGAATATG
Dath_kl-2_trans AGTCGCTGGCCCCTTGTTATTGATCCGCAAATGCAAGCAAATAACTGGATTAAGAATATG
Dobs_kl-2_trans AGTCGCTGGCCTCTTGTTATTGATCCGCAGATGCAAGCGAATAACTGGATTAAGAATATG
Dmel_kl-2_trans AGTCGTTGGCCTCTTATTATTGACCCTCAAATGCAAGCTAATAATTGGATAAAAAATATG
                **.**.*****.***.*******.** **.******** *****.***** **.******

Dpse_kl-2_trans GAGGCGCATAATCAGCTTATAATTATTGACTTTGGTATGACTGATTATATTCGACAATTG
Dath_kl-2_trans GAGGAACGTAATCAGCTTATAATTATAGACTTTGGTATGACTGATTATATTCGGCAATTG
Dobs_kl-2_trans GAGGAACTTAATCAGCTTATAATTATTGACTTTGGGATGATTGATTATATTCGTCAATTG
Dmel_kl-2_trans GAAGAGCGTAATCAATTAATGACACTAGATTTCGGTATGGCAGATTACTTACGTCAGCTA
                **.* .* ******..* **.*.  * **.**.** ***.. *****. * ** **..*.

Dpse_kl-2_trans GAACAAGCACTTAAAGAAGGGCTACCAGTTTTATTGCAAAATGTCGGGGAAAATTTGGAC
Dath_kl-2_trans GAACGAGCTGTTAAAGAAGGGTTACCAGTTTTATTGCAAAATGTCGGAGAAAATTTGGAC
Dobs_kl-2_trans GAACGAGCTGTTAAAGAAGGGCTTCCAGTTTTATTGCAAAATGTTGGAGAAAATTTGGAC
Dmel_kl-2_trans GAACGAGCTCTAAAAGAAGGTTTGCCTGTATTGTTGCAAAACGTGGGGGAATACTTAGAT
                ****.***  * ******** .* ** ** **.********.** **.*** *.**.**.

Dpse_kl-2_trans CAAGCCATTAATCCCATACTTCGTCGAAGTTTCACAATTCAGAGTGGGGAAAAATTAATA
Dath_kl-2_trans CAAGCCATTAATCCCATACTTCGTCGAAGTTTTACTATTCAGGGTGGTGAAAAATTAATA
Dobs_kl-2_trans CAAGCCATTAATCCAATACTTCGTCGAAGTTTCACCATACAGAGTGGTGAAAAACTACTC
Dmel_kl-2_trans CAAGCTATTAATCCAATTTTGCGGCAGAGCTTTACCATTCAAAGTGGAGAAAGGTTATTA
                *****.******** ** .* ** *..**.**.** ** **..**** ****...** * 

Dpse_kl-2_trans AAATTTAACGACAAGTATATTTCCTATAACGATCAATTTCGGTTTTATATAACAACAAAG
Dath_kl-2_trans AAATTTAACGACAAGTACATTTCCTATAACGATCAATTCCGGTTTTATATAACAACGAAG
Dobs_kl-2_trans AAATTTAACGACAAGTACATTTCCTATAACGATCAATTTCGATTTTATATAACAACAAAG
Dmel_kl-2_trans AAATTTAATGACAAGTATATTTCATACAATAATTCGTTCAGATTTTACATAACGACAAAA
                ********.********.***** **.**..**. .**. *.*****.*****.**.**.

Dpse_kl-2_trans ATAGGAAATCCTCACTACCCTCCTGAAACTTCATCTAAAACCACTATAGTTAACTTTGCT
Dath_kl-2_trans ATAGCAAATCCTCACTACCCTCCTGAAACTTCATCTAAAACCACTATAGTCAACTTTGCT
Dobs_kl-2_trans ATAGCAAATCCTCACTATCCTCCTGAAATTTCATCTAAAACCACTATAGTTAACTTTGCT
Dmel_kl-2_trans ATATCAAATCCACATTACCCACCGGAAATCTCATCAAAAACTACTATTGTAAATTTTGCA
                ***  ****** **.**.** ** ****..***** *****.***** ** **.***** 

Dpse_kl-2_trans CTAAAACAGGATGGCTTAGAAGCACAGCTATTAGGAATAATAGTGCGTAAAGAAAAACCA
Dath_kl-2_trans CTGAAACAGGATGGCTTAGAAGCACAACTCTTAGGAATAATAGTGCGTAAGGAAAAACCA
Dobs_kl-2_trans CTAAAACAGGATGGGCTAGAAGCACAACTATTAGGAATCATAGTGCGTAAAGAAAAACCG
Dmel_kl-2_trans CTAAAGCAAGATGGGCTTGAAGCCCAACTACTAGGAATTATTGTTCGAAAAGAAAAACCC
                **.**.**.***** .* ***** **.** .******* ** ** ** **.******** 

Dpse_kl-2_trans GCATTAGAAGAACAAAAAGATGAGCTAGTTTTAACTATAGCACGCAATAAACGAACTTTA
Dath_kl-2_trans GCACTAGAAGAACAAAAAGATGAACTGGTTTTAACTATAGCACGTAATAAACGAACTTTA
Dobs_kl-2_trans GCGCTGGAAGAACAAAAAGATGAGCTGGTTTTAACTATAGCCCGTAACAAACGAACTTTA
Dmel_kl-2_trans GCCCTAGAAGAACAAAAAGACGAACTGGTAATGACAATAGCTCGAAACAAACGGACATTA
                ** .*.**************.**.**.**  *.** ***** ** **.*****.** ***

Dpse_kl-2_trans ATTGATCTTGATAACGAAATACTTCGTTTACTTAATGAGAGCCGAGGTTCATTATTAGAT
Dath_kl-2_trans ATTGATCTTGATAACGAAATACTTCGTTTACTTAATGAGAGCCGAGGTTCATTATTAGAT
Dobs_kl-2_trans ATTGATCTTGATAACGAGATACTTCGTTTACTTAATGAGAGCCGAGGTTCATTATTAGAT
Dmel_kl-2_trans ATAGATCTCGATAATGAGATTCTACGGCTACTTAATGAAAGTCGAGGTTCCTTATTAGAT
                ** *****.*****.**.** ** ** .**********.**.******** *********

Dpse_kl-2_trans GATGATGAGCTCTTCTCAACATTGCAGAAATCACGCCAAACTTCTGTACTTGTTAAGGAA
Dath_kl-2_trans GATGATGAACTCTTCTCAACATTGCAGAAATCACGGCAAACTTCTGTACTTGTTAAGGAA
Dobs_kl-2_trans GATGATGAACTCTTCTCAACATTGCAGAAATCCCGGCAAACTTCTGTACTGGTTAAGGAA
Dmel_kl-2_trans GACGATGAGTTATTTTCAACTTTACAAAAATCCCGTCAGACATCAGTGCTAGTTAAGGAG
                **.*****..* **.***** **.**.***** ** **.** ** **.** ********.

Dpse_kl-2_trans TCTCTTACTATTGCTGAGGTTACTGAGGTAGAAATTGATGCAGCACGTCAAGAATATAAG
Dath_kl-2_trans TCTCTTAGTATTGCTGAGGTAACTGAGGTGGAAATTGATGCAGCACGTCAAGAATATAAG
Dobs_kl-2_trans TCTCTTACTATTGCCGAGGTTACTGAGGTAGAGATTGATGCAGCTCGTCAAGAATATAAA
Dmel_kl-2_trans TCGCTTAGCATTGCCGAGGTAACTGAAGTAGAAATTGATGCGGCCCGACAAGAATACAAA
                ** **** .*****.***** *****.**.**.********.** ** ********.**.

Dpse_kl-2_trans CCTGCATCAGAACGTGCAGCTATATTATTCTTTGTGCTAATGGACATGTCAAAAATTGAT
Dath_kl-2_trans CCTGCATCGGAACGTGCAGCTATTTTATTCTTTGTGCTAATGGACATGTCAAAAATTGAT
Dobs_kl-2_trans CCAGCATCAGAACGTGCAGCTATTTTATTCTTTGTGCTAATGGACATGTCAAAAATTGAT
Dmel_kl-2_trans CCAGCATCGGAACGCGCATCCATTTTATTCTTTGTTTTAATGGATATGTCTAAAATTGAT
                ** *****.*****.*** *.** *********** .*******.***** *********

Dpse_kl-2_trans CCAATGTATGTCTTCTCACTAGCAGCTTATATTTTACTCTTTACGCACTCTATTGAACGA
Dath_kl-2_trans CCAATGTATGTCTTTTCATTAGCAGCTTACATATTACTCTTCACGCACTCAATTGAACGA
Dobs_kl-2_trans CCCATGTATGTCTTTTCATTAGCAGCTTACATATTACTCTTCACACACTCTATTGAACGA
Dmel_kl-2_trans CCAATGTATGTTTTTTCTCTGGCAGCGTATATATTATTATTCACACAGTCTATTGAGCGA
                ** ********.**.** .*.***** **.** ***.* **.**.** ** *****.***

Dpse_kl-2_trans AGTCCACGTAACCAATTGATACATGAGCGAATACAGAATATCAACGACTATCATACTTAC
Dath_kl-2_trans AGTCCACGTAACCAATTAGTACATGAGCGAATACAGAATATAAACGACTACCATACTTAC
Dobs_kl-2_trans AGTCCTCGTAACCAGTTGGTACATGAGCGGATACAGAATATTAACGACTATCATACATAC
Dmel_kl-2_trans AGTCCTCGTAATCAGCTAGTCCATGAAAGAATTCAAAATATTAATGAATATCATTCCTAT
                ***** *****.**..*..* *****. *.** **.***** **.** **.*** * **.

Dpse_kl-2_trans TCGGTATATCGTAATACATGTCGAGGACTTTTTGAAAGACATAAGCTTTTATTTTCAATA
Dath_kl-2_trans TCGGTGTACCGTAACACATGCCGAGGACTTTTCGAAAGACATAAGCTTTTATTTTCCATA
Dobs_kl-2_trans TCGGTATACCGTAATACATGTCGAGGACTTTTTGAAAGACATAAGCTTTTATTTTCAATA
Dmel_kl-2_trans GCGGTCTACCGAAATACCTGTCGTGGGCTTTTCGAGCGACATAAGCTACTATTTTCAATT
                 **** **.** **.** **.** **.*****.**. ********** .******* ** 

Dpse_kl-2_trans CATATGACAGCAAAAATACTTTCAAATGCCGGAAAACTTATGGAAGACGAGTACGATTTT
Dath_kl-2_trans CATATGACAGCAAAAATACTTTCAAATGCTGGAAAACTTATGGAAGACGAGTACGATTTT
Dobs_kl-2_trans CATATGACAGCCAAAATACTTTCAAATGCCGGAAAACTTATGGAAGACGAGTACGATTTT
Dmel_kl-2_trans CATATGACAGCAAAGATTCTTTCAAACGCTGGAAAGCTTTTGGAAGAAGAGTATGATTTT
                *********** **.** ********.**.*****.*** ******* *****.******

Dpse_kl-2_trans ATATTGAAAGGTGGGATAGTTTTAGACAAACAAGGACAGGCTCCTAATCCGGCACCATGG
Dath_kl-2_trans ATATTAAAAGGTGGGATAGTTTTAGACAAACAAGGGCAGGCTCCTAATCCAGCACCATGG
Dobs_kl-2_trans ATATTAAAAGGTGGGATTGTTTTAGACAAACAAGGGCAGGCTCCTAATCCGGCACCATGG
Dmel_kl-2_trans ATTCTGAAAGGAGGTATAGTATTAGATAAACTGGGACAAGCGCCCAACCCGGCACCATGG
                ** .*.***** ** ** ** *****.**** .**.**.** **.**.**.*********

Dpse_kl-2_trans TGGATTAATGAGCAAAACTGGGACAATATTACAGAATTGGATAAAGTTTCTGGGTTCCAT
Dath_kl-2_trans TGGATTAATGAACAAAACTGGGACAATATAACAGAATTGGATAAAGTATCTGGGTTCCAT
Dobs_kl-2_trans TGGATTAATGAACAAAACTGGGACAATATAACAGAATTGGATAAAGTATCTGGGTTCCAT
Dmel_kl-2_trans TGGATAAGTGAGCAAAACTGGGATAATATAACAGAATTAGATAAAGTTTCTGGATTTCAT
                ***** *.***.***********.***** ********.******** *****.**.***

Dpse_kl-2_trans GGCATAATAGATTCCTTCGAGCAGAATGTTAAGTCTTGGAATGCTTGGTACGCGACGACC
Dath_kl-2_trans GGCATAATAGATTCTTTCGAGCAGAATGTTAAATCTTGGAATGCTTGGTACGCGACGACC
Dobs_kl-2_trans GGAATAATAGATTCTTTCGAGCAGAATGTTAAATCTTGGAATGCTTGGTACGCGACGACC
Dmel_kl-2_trans GGGATAATAGATTCTTTTGAGCAACATTACAAGGCTTGGAATGGTTGGTATGCCACGACC
                ** ***********.**.*****. **  .**. ********* ******.** ******

Dpse_kl-2_trans TTTCCAGAACAAGAGGATCTTGTTGGTGAGTGGAATGATAAGCTCAGCGATTTTCAAAAG
Dath_kl-2_trans ATTCCAGAACAGGAGGATCTTATTGGCGAGTGGAATGATAAACTCAGCGATTTTCAAAAG
Dobs_kl-2_trans TTTCCAGAACAAGAGGATCTTGTTGGCGAGTGGAATGATAAGCTCACCGACTTTCAAAAG
Dmel_kl-2_trans TTCCCAGAACAAGAAGATCTCGTTGGAGAATGGAATGATAAACTTACAGATTTTCAAAAA
                 *.********.**.*****..**** **.***********.**.*  **.********.

Dpse_kl-2_trans ATATGTGTTTTACGCTCATTACGACCAGATCGTATTTCGTTCTGTATGACTCAATTTATT
Dath_kl-2_trans ATATGTGTTGTGCGCTCATTACGACCAGATCGTATTTCGTTCTGTATGACTCAATTTATT
Dobs_kl-2_trans ATTTGCGTTTTACGCTCATTACGACCAGATCGTATTTCGTTTTGTATGACTCAATTTATT
Dmel_kl-2_trans ATTTGTGTTTTACGTTCACTTCGACCGGATAGAATTTCTTTTTGTTTGACACAATTTATT
                ** **.*** *.**.***.* *****.*** * ***** **.*** **** *********

Dpse_kl-2_trans ATTACTAAGCTTGGTCCACGATATGTTGATCCGCCCGTTCTCGATCTAAAAGCTACTTTC
Dath_kl-2_trans ATTACTAAGCTTGGACCACGTTATGTAGATCCGCCCGTTCTCGATCTCAAAGCTACTTTT
Dobs_kl-2_trans ATTACTAAGCTTGGACCCCGATATGTAGATCCGCCCGTTCTAGATCTCAAAGCTACTTTC
Dmel_kl-2_trans ATTACCAAACTTGGGCCTCGATATGTTGATCCGCCAGTTCTTGATCTCAAGGCAACTTTT
                *****.**.***** ** ** ***** ******** ***** ***** **.** *****.

Dpse_kl-2_trans GAAGAATCTATTTCTCAAACACCACTTATATTTGTACTATCGGCAGGGGTTGATCCTGCA
Dath_kl-2_trans GAAGAATCCATTTCTCAAACACCACTTATATTTGTACTATCGGCAGGGGTTGATCCTGCA
Dobs_kl-2_trans GAGGAATCTATTTCACAGACACCACTTATATTTGTACTATCGGCAGGGGTTGATCCTGCA
Dmel_kl-2_trans GATGAATCGATTTCACAGACTCCCCTCATATTCGTATTATCACCAGGTGTCGATCCAGCC
                ** ***** ***** **.** ** **.*****.***.****. **** **.***** ** 

Dpse_kl-2_trans CAATCACTTATAACATTATCAGAATCTGTTAAAATGGCACAGCGCATGTATTCCCTCAGC
Dath_kl-2_trans CAATCACTTATAACATTATCAGAATCTGTTAAAATGGCACAGCGCATGTATTCACTCAGC
Dobs_kl-2_trans CAATCACTTATAACATTATCAGAATCTGTTAAAATGGCACAGCGCATGTATTCACTTAGC
Dmel_kl-2_trans CAATCTCTCATATCACTATCAGAATCAGTTAAAATGGCACAACGAATGTACTCACTTAGC
                ***** **.*** **.********** **************.** *****.** **.***

Dpse_kl-2_trans TTGGGTCAAGGTCAAGCTCCTGTTGCAACAAAGCTTATTATGGATGGCATAAGAGATGGA
Dath_kl-2_trans TTGGGTCAAGGTCAAGCCCCCGTTGCAACAAAGCTTATTATGGATGGAATAAGAGATGGA
Dobs_kl-2_trans TTGGGTCAAGGTCAAGCTCCTGTTGCAACGAAGCTTATTATGGATGGCATACGAGATGGT
Dmel_kl-2_trans TTGGGTCAAGGACAAGCACCTATTGCAACAAAGCTTATAATGGATGGCATCAAGGATGGT
                *********** ***** **..*******.******** ******** **  ..***** 

Dpse_kl-2_trans AATTGGGTATTCTTAGCAAACTGCCATTTAGCATTAAGTTGGATGCCTACTCTTGACAAA
Dath_kl-2_trans AATTGGGTATTCTTAGCAAACTGTCATTTAGCTTTAAGTTGGATGCCTACTCTTGACAAA
Dobs_kl-2_trans AATTGGGTATTTTTAGCAAACTGTCATTTAGCTTTGAGTTGGATGCCTACTCTTGACAAA
Dmel_kl-2_trans AATTGGGTATTTTTAGCAAATTGTCATTTGTCTCTTAGTTGGATGCCTACTCTTGACAAG
                ***********.********.**.*****. * .* ***********************.

Dpse_kl-2_trans ATGATAACTACAATGCAATCCATGAAATTACATAAAAAATTTAGACTTTGGCTTAGTTCA
Dath_kl-2_trans ATGATATCTACAATGCAATCTATGAAGTTACACAAAAAATTTCGTCTTTGGCTTAGCTCA
Dobs_kl-2_trans ATGATAAATACAATGCAATCCATGAAATTACATAAAAAATTTCGTCTTTGGCTGAGTTCA
Dmel_kl-2_trans ATGATAGCCACTATGCAGTCCATGAAACTACATAAAAAATTTCGACTGTGGCTAAGCTCA
                ******  .** *****.**.*****..****.********* * ** ***** **.***

Dpse_kl-2_trans AGTCCTCATCCAGACTTCCCCATATCAATTCTTCAAACAAGTATAAAAATGACGACAGAG
Dath_kl-2_trans AGTCCTCATCCCGACTTCCCTATATCAATTCTTCAAACAAGTATTAAAATGACGACTGAG
Dobs_kl-2_trans AGCCCTCATCCAGACTTCCCCATATCAATTCTTCAAACAAGTATTAAAATGACGACGGAG
Dmel_kl-2_trans AGCCCTCATCCGGACTTTCCAATATCTATTTTGCAAACCAGTATTAAGATGACAACTGAA
                **.******** *****.** ***** ***.* ***** ***** **.*****.** **.

Dpse_kl-2_trans CCGCCTCGTGGAATAAAAGCAAATATGAAACGTCTATATAATAATGTTAATGAAGTTAAT
Dath_kl-2_trans CCGCCTCGTGGAATAAAAGCAAATATGAAACGTTTATATAATAATGTTAATGAAGTTAAT
Dobs_kl-2_trans CCGCCTCGTGGAATAAAAGCAAATATGAAACGTCTATATAATAATGTTAATGAAGTTAAT
Dmel_kl-2_trans CCTCCTCGTGGAATCAAATCAAATATGAAACGTCTATATAACAACATAAATGAGGCTAAT
                ** *********** *** **************.*******.**..* *****.*.****

Dpse_kl-2_trans ATGGATACATGCAATGACTCCAGTAAATATAAGAAACTGCTTTTCGCACTATGTTTTTTC
Dath_kl-2_trans ATGGAGACATGCAATGACCCCAGTAAATATAAAAAAATGCTTTTCGCATTATGCTTTTTC
Dobs_kl-2_trans ATGGATACATGTAATGACTCCAGTAAATATAAAAAACTGCTTTTCGCGTTATGTTTTTTC
Dmel_kl-2_trans ATGGAAAATTGTAGTGAACCCAGCAAGTATAAGAAGTTATTATTCGCTTTGTGCTTCTTT
                ***** *  **.*.*** .****.**.*****.**. *..* ***** .*.**.**.**.

Dpse_kl-2_trans CATACTATACTGCTCGAGCGCAAAAAATTTTTACAACTTGGTTGGAATGTTATATATAGT
Dath_kl-2_trans CATACTATATTGCTCGAGCGTAAAAAATTTTTACAGCTTGGTTGGAATGTTATATATAGT
Dobs_kl-2_trans CATACTATATTACTCGAGCGTAAAAAATTTTTACAACTCGGTTGGAATGTTATATATAGT
Dmel_kl-2_trans CATACAGTCCTACTCGAACGAAAAAAATTTTTAGAACTTGGCTGGAATGTTATTTACAGC
                ***** .* .*.*****.** ************ *.**.**.*********** **.**.

Dpse_kl-2_trans TTCAATGACTCAGACTTTGAAGTGTCTGAAATATTACTGCTTTTATATTTAAATGAATAT
Dath_kl-2_trans TTTAATGACTCAGACTTTGAAGTCTCTGAAATATTACTGCTCTTATACTTAAATGAATAT
Dobs_kl-2_trans TTCAATGACTCAGACTTTGAAGTCTCTGAAATATTACTCCTCTTATACTTAAATGAGTAT
Dmel_kl-2_trans TTTAACGATTCTGATTTTGAAGTTTCCGAAATACTACTATTATTGTATCTTAATGAATAT
                **.**.**.** **.******** **.******.**** .* **.**..* *****.***

Dpse_kl-2_trans GAAGAGACGCCTTGGGGTGCATTAAAGTATCTAATAGCTGGTGTTAACTACGGAGGACAC
Dath_kl-2_trans GAAGAGACGCCTTGGGGTGCATTAAAGTATCTAATAGCTGGGGTTAACTACGGAGGACAC
Dobs_kl-2_trans GAAGAAACTCCTTGGGGTGCATTAAAGTATCTTATTGCTGGCGTTAACTACGGAGGACAC
Dmel_kl-2_trans GAAGACACTCCCTGGGGAGCTTTAAAGTATCTCATAGCAGGAGTAAATTACGGAGGACAC
                ***** ** **.***** ** *********** ** ** ** ** **.************

Dpse_kl-2_trans GTTACCGACGATTGGGATCGGCGACTACTAACTACATATATTAATCAATTCTACTGCGAT
Dath_kl-2_trans GTTACCGACGATTGGGACCGGCGACTACTTACTACATATATTAATCAATACTACTGCGAT
Dobs_kl-2_trans GTTACCGACGATTGGGACCGTCGACTACTTACTACCTATATTAATCAATTCTACTGCGAT
Dmel_kl-2_trans ATTACCGACGATTGGGATCGCCGACTATTAATAACTTATATAAACCAATTTTTCTGTGAC
                .****************.** ******.* *. ** ***** **.**** .* ***.**.

Dpse_kl-2_trans CAAGCATTAAATACTCGAAAGTTTCGGCTTTCCGCTTTAACAAATTATTTTATACCTGAT
Dath_kl-2_trans CAAGCATTAAATATTCGAAAGTTTCGACTTTCCGAGTTAACTAATTATTTTATACCTGAT
Dobs_kl-2_trans CAAGCACTACAATCTCGAAAGTTTCGGCTTTCCGCCTTGACCAATTATTTTATACCTGAT
Dmel_kl-2_trans CAAGCATTGCAGACTAGAAAGTTTAGATTATCAACCCTTCCAAATTATTTTATTCCCGAT
                ******.*. *  .* ******** *..* ** .  .*  * *********** **.***

Dpse_kl-2_trans GATGGTGATGTACAGACGTACTTAGACCAAATACAAATGTTTCCTAATTTTGATAAGCCT
Dath_kl-2_trans GACGGTGATGTACAGATGTACTTAGACCAAATACAAATGTTTCCAAATTTTGATAAGCCT
Dobs_kl-2_trans GATGGTGATGTACAGACATACCTAGACCAAATACAAATGTTTCCTAATTTTGATAAGCCT
Dmel_kl-2_trans GACGGCGATGTGCAATCATATTTAGACCAAATACAAATGTTTCCCAATTTTGATAAGCCT
                **.**.*****.**. ..**..********************** ***************

Dpse_kl-2_trans GAAGCTTTTGGTCAGCATTCCAATGCAGATATAGCATCACTTATAGGTGAAACGCGAATG
Dath_kl-2_trans GAAGCTTTTGGTCAGCATTCGAATGCAGATATAGCATCCCTTATAGGTGAAACGCGAATG
Dobs_kl-2_trans GAAGCTTTTGGTCAGCATTCGAATGCAGACATTGCGTCACTTATAGGTGAAACGCGAATG
Dmel_kl-2_trans GATGCTTTTGGACAACATTCAAATGCCGATATAGCGTCATTAATAGGAGAAACAAGAATG
                ** ******** **.***** ***** **.** **.** .* ***** *****. *****

Dpse_kl-2_trans CTTTTTGAGACACTCCTTTCAATGCAAGTACAAACAGCTGGTTCTGAAGGTAGCGACAAT
Dath_kl-2_trans CTTTTTGAGACACTCCTCTCAATGCAAGTACAAACAGCAAGCTCTGGAGGTAGTGACAAT
Dobs_kl-2_trans CTTTTTGAGACACTCCTCTCAATGCAGGTACAAACAGCAGGCTCTGGAGGTAGTGAAAAT
Dmel_kl-2_trans CTTTTTGAGGCTCTGCTTTCTATGCAAGTCCAGACTAATAGCACAAGTAGTAATGAAAAC
                *********.* ** **.** *****.** **.** .  .*. * .. .***..** **.

Dpse_kl-2_trans GCAGAGGATAAAGTTTCTGATCTAGCTAAAGAAATATTAATGAGTACGCCTGATGAGATA
Dath_kl-2_trans GCAGAGGACAAAGTCTCTGATTTAGCTAAGGAAATATTGATGAGTACACCTGATGAGATC
Dobs_kl-2_trans TCAGAGGATAAAGTTTCTGATTTAGCTAAAGAAATATTGATGAGTACACCTGAAGAGATA
Dmel_kl-2_trans GGTGAGACAAAAGTATTTGATCTCGCTAAAGAAATTTTAATGAATACACCGGATGAGATA
                   ***.  ***** *.****.* *****.***** **.****.***.** ** ***** 

Dpse_kl-2_trans AATTATGAACAAACTGCTAAGATAATTGGAATAAATCGAACTCCCCTAGAAGTGGTATTA
Dath_kl-2_trans AATTATGAACAAACTGCTAAGATAATTGGAATAAATCGAACTCCTCTAGAGGTAGTATTA
Dobs_kl-2_trans AATTATGAACAAACTGCAAAGATAATTGGAATAAATCGAACTCCTCTAGAGGTAGTATTA
Dmel_kl-2_trans AACTATGAACAGACGGCAAAAATTATTGGAATCAATCGAACTCCCTTAGAAGTTGTCTTA
                **.********.** ** **.** ******** ***********..****.** ** ***

Dpse_kl-2_trans CTTCAGGAAATTGAACGCTATAATACACTTCTACGAGAAATGTGCACACATTTGCGTGAT
Dath_kl-2_trans CTTCAGGAAATTGAACGCTACAATAAACTTCTACGAGAAATGTGCACACATTTGCGTGAT
Dobs_kl-2_trans CTTCAGGAAATTGAACGCTATAATACTCTTATACGCGAAATGTGCACACATTTGCGTGAC
Dmel_kl-2_trans CTTCAAGAAATTGAGCGCTATAATAAACTTCTCGTTGACATGTCCACTCAATTACGTGAC
                *****.********.*****.****  *** *    ** **** *** ** **.*****.

Dpse_kl-2_trans TTACGGAGGGGAATACAGGGATTGGTAGTAATGAGCTCTGACTTGGAGGATATATATATG
Dath_kl-2_trans TTACGAAGGGGAATACAGGGACTGGTAGTAATGAGCTCTGACTTGGAGGACATATATATG
Dobs_kl-2_trans TTACGGAGGGGAATACAGGGATTGGTAGTAATGAGCTCTGACTTGGAGGATATATATATA
Dmel_kl-2_trans TTAAGACGTGGAATACAGGGACTTGTTGTAATGAGTTCGGACTTAGAGGATATTTATCTA
                *** *. * ************.* ** ********.** *****.*****.** *** *.

Dpse_kl-2_trans GCGGTGGCTGAGGGCCGAGTTCCATTACAATGGTTAAAAGCTTACAGTTCTCTAAAGCCA
Dath_kl-2_trans GCGGTTGCTGACGGCCGCGTTCCATTGCAATGGTTAAAAGCTTACAATTCTCTGAAGCCA
Dobs_kl-2_trans GCGGTTGCTGAGGGCCGCGTTCCATTACAATGGTTAAAAGCTTACAATTCTCTAAAGCCA
Dmel_kl-2_trans GCTGTCTCTGAAGGAAGGGTGCCATTACAATGGTTAAAAGCATATAATTCATTGAAACCA
                ** **  **** **  * ** *****.************** **.*.*** .*.**.***

Dpse_kl-2_trans TTAGCTGCTTGGGCACGGGATTTAACTCTTCGTGTTGCCCACTTCAACACATGGGCAAAA
Dath_kl-2_trans TTAGCTGCTTGGGCACGAGATTTAACCCTTCGTGTAGCCCACTTCAACACATGGGCAAAA
Dobs_kl-2_trans TTAGCTGCTTGGGCACGGGATTTAACACTTCGTGTAGCCCACTTCAACACATGGGCTAAA
Dmel_kl-2_trans TTAGCGGCATGGGCTAGAGACTTAATACATCGTGTAGGACATTTTAATAGTTGGGCGAAA
                ***** ** *****  *.**.****. * ****** *  **.**.**.*  ***** ***

Dpse_kl-2_trans ACGCTCCGCTCACCAACTCTTTTTTGGCTAGCAGCCTATACTTTTCCTACTGGATTTGTT
Dath_kl-2_trans ACCCTCCGATCACCAACTCTTTTTTGGCTAGCAGCCTATACTTTTCCTACCGGATTTGTT
Dobs_kl-2_trans ACCCTCCGCTCACCAACTCTTTTTTGGTTAGCAGCCTACACTTTTCCTACCGGATTTGTT
Dmel_kl-2_trans ACACTCCGCCCTCCAATATTATTTTGGCTTGCAGCTTACACGTTTCCAACTGGATTTGTT
                ** ***** .* ****. .* ******.* *****.**.** ***** **.*********

Dpse_kl-2_trans ACGGCAGTATTACAAACTTCAGCTCGTTCTACCAAGACGCCTATTGATGAATTGTCTTGG
Dath_kl-2_trans ACGGCAGTATTGCAAACTTCAGCTCGTTCTACCAAGACGCCTATTGATGAATTGTCTTGG
Dobs_kl-2_trans ACGGCAGTATTACAAACTTCAGCTCGCTCTACCAAGACGCCTATTGATGAATTGTCTTGG
Dmel_kl-2_trans ACAGCAGTACTACAAACTTCAGCTCGAGCTACCAAAACACCAATTGATGAACTCTCTTGG
                **.******.*.**************  *******.**.** *********.* ******

Dpse_kl-2_trans GAGTTTTATGTATTTGTTGAAGAAGATGCAGCTGCCGCTCGTATTATTCGTGAAGGAGGT
Dath_kl-2_trans GAGTTTTATGTATTTGTTGAAGAAGATGCAGCAGCCGCTCGTATAATTCGTGAAGGAGGT
Dobs_kl-2_trans GAGTTTTATGTATTTGTTGAAGAAGATGCAGCTGCCGCTCGAATAATTCGTGAGGGTGGT
Dmel_kl-2_trans GATTTTTATGTTTTTGTTGAAGAAGATACTGCCGCAGCTCGTATAATAAGGGAAGGAGGA
                ** ******** ***************.* ** ** ***** ** **  * **.** ** 

Dpse_kl-2_trans GGCGTGTATATACGTAATTTGTTTCTGGAGGGTGCTGGATGGCTCAGGAAAAATCAATGC
Dath_kl-2_trans GGCGTGTATATACGAAATTTGTTTCTAGAGGGAGCTGGATGGCTCAGGAAGAATCAATGC
Dobs_kl-2_trans GGAGTGTATATACGAAATTTGTTTCTGGAGGGAGCTGGATGGCTTAGGAAAAATCAATGC
Dmel_kl-2_trans GGCGTTTACATTCGAAGTTTGTTTTTGGAGGGTGGCGGATGGTTGAGGAAAAACCAATGC
                ** ** **.** ** *.*******.*.***** * .******.* *****.**.******

Dpse_kl-2_trans CTGCAAGATCCACTTCCCATGGAATTGATCAGCCCTTTACCCGTAATACACTTTAAACCA
Dath_kl-2_trans CTGCAAGATCCACTTCCCATGGAATTGATTAGCCCTTTACCAGTAATACACTTTAAACCA
Dobs_kl-2_trans CTGCAAGATCCACTTCCCATGGAATTGATCAGCCCGTTACCTGTAATACACTTTAAACCA
Dmel_kl-2_trans CTTCAGGATCCACTACCGATGGAACTAATTTGTCCATTACCAGTAATACACTTTAAGCCA
                ** **.******** ** ******.*.**. *.** ***** **************.***

Dpse_kl-2_trans GTCGAAAACCTTAAAAAGCGCTCAAGGGGAATTTACCAGTGCCCAGCCTATTATTATCCA
Dath_kl-2_trans GTTGAAAACCTTAAAAAGCGTTCAAGGGGAATTTACCAGTGTCCAGCCTATTATTATCCA
Dobs_kl-2_trans GTTGAAAATCTTAAAAAGCGTTCAAGAGGAATTTACCAGTGTCCAGCCTATTATTATCCA
Dmel_kl-2_trans GTAGAAAACCTAAAAAAACGATGTCGTGGTGTTTACCAGTGTCCCGCATATTATTATCCC
                ** *****.** *****.** *   * ** .**********.** ** *********** 

Dpse_kl-2_trans ATACGATCTGGATCCTTTGTTATAGCCGTAGATTTGAAGTCCGGTAGTGAGACAGCTGAT
Dath_kl-2_trans ATACGATCTGGATCCTTTGTTATAGCCGTAGATTTGAAGTCGGGTAGCGAGAAAGCTGAT
Dobs_kl-2_trans ATACGATCTGGATCCTTTGTTATAGCAGTGGATTTAAAGTCGGGTAGTGAGAAAGCTGAT
Dmel_kl-2_trans GTTAGGTCAGGATCATTTGTAATAGCCGTGGACTTAAAGTCTGGTAATGAAAAGGCTGAC
                .*  *.** ***** ***** ***** **.**.**.***** ****..**.* .*****.

Dpse_kl-2_trans CATTGGATAAAGCGAAGTACAGCTATATTATTAAGCCTAGTTAACTAATTATATAAATGT
Dath_kl-2_trans CATTGGATTAAAAGAAGTACAGCTATATTATTAAGCTTAGTCAACTAAATATAAAAATGG
Dobs_kl-2_trans TATTGGATAAAGCGAAGTTCAGCCATATTATTGAGCTTAGTCAACTAAATATAAAAATGT
Dmel_kl-2_trans TACTGGATAAAGCGAGGTACTGCACTTTTATTAAGTTTAGCAAACTAATAATAA------
                .*.***** **. **.** * **  * *****.**..***. ******  ***       

Dpse_kl-2_trans GTTTCAGTATTTTAAATAAATAAGTAACACAAAATA------------------
Dath_kl-2_trans TTTTCAGTGTTTTAAATAAA----TAACAAAAAGTACAAAAATATATTTCAAAC
Dobs_kl-2_trans GTTATGGTAAAATAAATAAATCACTAGCA-------------------------
Dmel_kl-2_trans ------------------------------------------------------

CLUSTAL format alignment by MAFFT (v7.452)


Dpse_Ppr-y_tran CG----------------------------GTTTCTCATCAACAATTGTTCCCCGATTTA
Dobs_Ppr-y_tran C-------------------------------------TTAAACTCAAAAGTCAGATATA
Dath_Ppr-y_tran CATAAATAGAAAAATAGTAGCCTTAAACTAAACACTCATCATACTTATTAGCGAAATTTT
Dmel_Ppr-y_tran ------------------------------------------------------------
                                                                            

Dpse_Ppr-y_tran TC-CATTTTCACCAAAATTATATATGTCCACACT-AAATAGAAAAATAGTAGCCTTAAAC
Dobs_Ppr-y_tran TT-AACTTTTGT-----TTCCGTGCAAGTACGCT-CCACAAATATTTCTTGTTTGTTAAT
Dath_Ppr-y_tran TTCAAAAAATAT-----TACTGTACAAGTACGCTGTTACGTACGTTTTGTGTTAATCTGA
Dmel_Ppr-y_tran ------------------------------------------------------------
                                                                            

Dpse_Ppr-y_tran TATAAACTCATCGTAGAAGCGATAATTTACAAAATAATTCGGT----AAACGAGACGATA
Dobs_Ppr-y_tran TTGATACTCATC----------TAATATGGAAACTGATTCTATTAAACAAGGAGATGATA
Dath_Ppr-y_tran TTG-CGTATATT----------AAATATGGAAAATGATGCTATTAAACAAGGAGACGATA
Dmel_Ppr-y_tran --------------------------ATGGAAGACGATCAAAT----AAATAATTCCGAA
                                           *. **. ..**   .*     ** .*  . . *

Dpse_Ppr-y_tran GTA-ACAAGCCTCTCCTTGAGGAAGTTATTTATCCCGATATTGAACCTGGTATTATTAAT
Dobs_Ppr-y_tran GTA-ACAAGCCTCTCCTTGAGGAAGTTATTTACCCCGATATTGAACCTGGTATTATTAAT
Dath_Ppr-y_tran GTA-ACAAGCCTCTCCTTGAGGAAGTTATTTACCCCGACATTGAACCAGGTATTATTAAT
Dmel_Ppr-y_tran GTACAGAAGCCCCTTGTGGATGAAGTTATTTACCCAGATATTGAACCTGGAATAATTAAC
                *** * *****.**. * ** ***********.** **.******** ** ** *****.

Dpse_Ppr-y_tran CGAATAATGATTGAGAACTCCTTTTTGCAAGATGCATATCGTGGTGAAGAGCGACGCCTA
Dobs_Ppr-y_tran CGTATAATGATTGAAACTTCCTTTTTGAAAGGAGCATATTGTGGGGAAGAGCGGCGCTTA
Dath_Ppr-y_tran CGTATAATGATTGAGAATTCCTATTTGCAAGATGCATATCGTGGTGAAGAGAGACGCTTA
Dmel_Ppr-y_tran CGTTCCTTGATTGAAAGCTCATATTTAAAACACGTTCATCGTGGTGAGGGAAGACGTTTA
                **  .  *******.* .** * ***. ** . *. .**.**** **.*.. *.**..**

Dpse_Ppr-y_tran CATAAAATGGAACCCGTTGTATTAGATCAAATTACATCAATTCGCTTGGAGTTTAAAAAT
Dobs_Ppr-y_tran CACAAACTGGAACCTGTGATTTTAGATAAAATAACAACAATTCGTTTGGAGTTTAAGAAT
Dath_Ppr-y_tran CATAAATTGGAACCAGTCATATTAGATCAAATTTCAACAATTCGCTTGGAGTTTAAAAAT
Dmel_Ppr-y_tran CATCAACTGGAGCCTGTTGTATTGGAACAAATTTTAACAATGCGTTTGGAGTTTAATAAT
                **. ** ****.** ** .* **.**  ****  .* **** **.*********** ***

Dpse_Ppr-y_tran ATATTACGCATAGATCATTTGTGGATCATTCCAAATCTTACCAAGCTCAGTTTAAACTGT
Dobs_Ppr-y_tran ATATTACGCATTGATCATTTGTGGATTATACCAAATCTTACCAAGCTTAGTTTAAATTGT
Dath_Ppr-y_tran ATATTACGCATAGATCATTTGTGGATCATACCAAATCTTACCAAGCTCTGTTTAAACTGT
Dmel_Ppr-y_tran ATTTTACGTATTGATCACTTATGGATATTACCTAATCTGACCAAGCTTTGCCTTAATTGC
                ** *****.** *****.**.*****  * ** ***** ********. *..* **.**.

Dpse_Ppr-y_tran AATAAAATTGAAGTGATTGAAAATATGGAAATGCTGCCTGCTCTAACGGAGTTAAACCTA
Dobs_Ppr-y_tran AACAAAATTGAAGTGATTGAAAATATGGAATTTTTGTCTGCTCTAACGGAGTTAAATCTA
Dath_Ppr-y_tran AATAAAATTGAAGTGATTGAAAATTTGGAAATGTTAACTGCTCTAAAGGAGTTAAATCTA
Dmel_Ppr-y_tran AACAAAATAGAGACCATTGAAAATATTGAAATGTTAACAAACCTTAAAGATTTAAATCTA
                **.***** **... ********* * *** * .*. * . .** * .** *****.***

Dpse_Ppr-y_tran AGTTTTAACTACATTGAAAAAATAGAAAACCTTGAAAAACTTGTTAATCTTGAAGTTTTA
Dobs_Ppr-y_tran AGTTTTAACTATATTGAAAAAATTGAAAATCTTGAAACACTTGTTAATCTTGAAGTTTTA
Dath_Ppr-y_tran AGTTTTAACTATATTGAAAAAATTGAAAATCTTGATGCACTTGTTAATCTTGAAGTGTTA
Dmel_Ppr-y_tran AGCTTCAATTTTATTGAGAAGATCGAAAATCTTGACACCTTAGTAAATTTGGAAGTTCTG
                **.**.**.* .*****.**.** *****.***** .  .* ** ***.* ***** .*.

Dpse_Ppr-y_tran TCGCTATTTAATAACCGGATCGAAAAAATTGAGAATATGGATGCGCTTGAAAAACTTGTT
Dobs_Ppr-y_tran TCACTATTTAATAACCGGATCGAAAAAATTGAAAATATGGATGCACTTGAAAAACTTGTT
Dath_Ppr-y_tran TCTTTATTTAATAACCGGATCGTACAAATTGAGAATATGGATGCGCTTGAGAAACTTGTT
Dmel_Ppr-y_tran TCGTTATTTAGTAACAAAATTGAAGCTATTGAGAATATCGATATGTTAACCATGCTTGTA
                ** .******.**** ..**.* *   *****.***** ***....* .  * .***** 

Dpse_Ppr-y_tran ATTTTAAGCCTTGGATGTAATTTAATTAATACTGTTGCAGGCATTGAACGATTCCGTTTT
Dobs_Ppr-y_tran ATTTTAAGCCTTGGATGTAATTTAATTAATACTGTTGCGGGCATTGAACGTTTCCGTTTC
Dath_Ppr-y_tran ATTTTAAGCCTTGGATGTAATTTAATTAATACTGTTGCAGGCATTGAACGTTTCCGTTTT
Dmel_Ppr-y_tran ATTATCAGCCTTGGAAATAATTTAATTGACACAGTTGAAGGAATTGAACGATTTCGGTTT
                *** * ********* .**********.*.** **** .** ******** **.** **.

Dpse_Ppr-y_tran ATGACTAACTTAAAGGTCCTTAATTTGGAAGGCAACCCAGTTGCTAAGAGGACTGATTTC
Dobs_Ppr-y_tran ATGACTAACTTAAAGGTCCTTAATTTGGAGGGTAACCCAATTGCTAAGAGAGCGGATTTC
Dath_Ppr-y_tran ATGAACAACTTAAAGGTCCTTAATTTGGAGGGTAACCCAATTGCTAAGAAGACTGATTTC
Dmel_Ppr-y_tran ATGAATAATTTAAAGATTATTAATTTGGAAGGTAATCCTATCGCTAAAAGAACAAATTTC
                **** .**.******.*. **********.**.**.** .*.*****.*...* .*****

Dpse_Ppr-y_tran TGTTTATTGCTATATGTAATTGCTATATTACCAAAACTGAACTACTATGAATACACTTTC
Dobs_Ppr-y_tran TGTTTATTCCTATATGTAATTGCGATATTACCAAAACTAAACTACTATGAATACACATTC
Dath_Ppr-y_tran AGTTTATTCCTATATGTAATTGCTATATTACCAAAGCTCAACTACTACGACTACACATTC
Dmel_Ppr-y_tran TGCCTGTTAAAGTACATATCAGCAATATTACCAAAACTTAATTATTATGAATATACTTTC
                 *..*.**   .**..** . ** ***********.** **.**.**.** **.** ***

Dpse_Ppr-y_tran ATAAAGAACGAATTACGTGAAGAAGCTTGTGCTTTGTTCTA-------------------
Dobs_Ppr-y_tran ATAAAGAACGAATTACGTGAAGAAGCTTGTGCATTGTTTTA-------------------
Dath_Ppr-y_tran ATAAAAAACGAAATACGAGAAGAAGCTTGTGCTTTGTTCTAGTAGAGAAATATACCTATG
Dmel_Ppr-y_tran ATTAAGAGTGAACTCCGCGCAGAAGCCTGTAATTTATACTA-------------------
                ** **.*..*** * ** * ******.***.  **.* .**                   

Dpse_Ppr-y_tran --------------------------------------CCGAGAACTGCGCGAAGTTGAA
Dobs_Ppr-y_tran --------------------------------------CCGAGAATTGCGTGAAGTGGAA
Dath_Ppr-y_tran AAATTTATAACAATCCTAATATGGTTTAATTAAAACAGCCGAGAATTGCGCGAAGTGGAA
Dmel_Ppr-y_tran --------------------------------------CCGGGAGATTCGGGAAATTGAA
                                                      ***.**. * ** ***.* ***

Dpse_Ppr-y_tran GATAAACAAGAACAAGAGATACAATCACGCGAGTTAGAAGAACTGGAACAATCTGAAGCG
Dobs_Ppr-y_tran GATAAACAAGAAAAAGAGATACAATCGCGACAGTTGGAAGAACTTGAACAATCTGAAGCG
Dath_Ppr-y_tran GATAAACAAGAAAAAGAGATTCAATCACGAGAGGCGGAAGAACTGGAACAATCTGAAGCG
Dmel_Ppr-y_tran GATAAACAAGAAAAGGAGATACAAGCCAGAAAGTTTCTTGAACGTGAACAATCAGAGGCA
                ************ *.***** *** *  *  ** .    ****  ******** **.**.

Dpse_Ppr-y_tran AAACGGCTAGCTTCAAGTTTTGTTGAGCACTTGGATGGCCATCAACTTTTTGAGTCTTTA
Dobs_Ppr-y_tran AAACGACTAGCTTCCAGTTTTGTTGAGCACTTGGATGGTCATCAACTTTTTGAGTCTTTA
Dath_Ppr-y_tran GAACGACTAGCTTCAAGTTTTGTTGAGCACTTGGATGGACATCAACTTTATGAGTCTTTA
Dmel_Ppr-y_tran AAACGATTAGCCTCAAGTTTTGTTGAACATTTGGATGGTCATCAGCTGTTTGACTCACTT
                .****..****.** ***********.**.******** *****.** * *** ** .* 

Dpse_Ppr-y_tran TGGCGAGGTGACGAGGATGGACGTATATTGATGCTTGTGGGACAACAAGCGGTAGAGCTT
Dobs_Ppr-y_tran TGGCGAGGTGACGAGGATGGACGAATATTGATGCAGGTTGGACCACAAGCATTAGAGCTC
Dath_Ppr-y_tran TGGCGAGGTGACGAGGATGGACGAATATTAATGCTTGTAGGACCACAAGCGCAAGAGCTT
Dmel_Ppr-y_tran TGGCGTGGGGACGAAGATGGTCGTGTGCTGATGCTTGTTGGTACGCAAGCTCAAGAGCTA
                ***** ** *****.***** ** .*..*.****  ** **   .*****   ****** 

Dpse_Ppr-y_tran GCGGATGAATACGATAAAGATATATTTGAGCTCACTCAAGAAATTTATAAACTGGGATTG
Dobs_Ppr-y_tran GCGGATGAATATGATAAGGACATATTTGAGCTCACTCAGGAAATTTATAAACTGGGATTG
Dath_Ppr-y_tran GCGGATGAATATGATAAAGAAATATTTGAGCTCACTCAAGAAATTTATAAACTGGGGCTG
Dmel_Ppr-y_tran GCCGACGAATACGATAAGGATATTTTTGAACTTACGCAAGAAATTTACAAACTTGGCTTA
                ** **.*****.*****.** ** *****.**.** **.********.***** ** .*.

Dpse_Ppr-y_tran GAACGATTTGGTGAGCGAGATGAAGAAATTCAAGATTTTTTAAACAATCTTAAGGAGGGT
Dobs_Ppr-y_tran GAACGATTTGTTGAGCGAGATGAAGAAATTCAAGATTTTTTAAACAATCTTAAAGAGGGT
Dath_Ppr-y_tran GAACGATTTGGTGAGCGGGATGAAGAAATTCAAGATTTTTTAACCAATCTTAAGGAGGGT
Dmel_Ppr-y_tran GAAAGATTTACTGAGCGCGATGAAGAAATTCGAGATTTTTTTAACAATCTTTTCGATGGC
                *** *****. ****** *************.********* * *******   ** **.

Dpse_Ppr-y_tran CAAGAAGAACTACAAATTATGGGACAAAAAGGGATCGAAGATTTTTTACAATTTAAAGAA
Dobs_Ppr-y_tran CAGGAAGAACTACAAATTATGGGACAAACAGGGATCGAAGATTTTTTACAATTTAAAGAA
Dath_Ppr-y_tran CAAGAAGAGCTTCAAATTATGGGACAAACAGGGATCGAAAATTTTTTACAATTTAAAGAA
Dmel_Ppr-y_tran CAAGAAGAACTTCAAATACTTGGGCAAAATGAAATAGAATGGTTTTTACAATTTAGAGAA
                **.*****.** *****  * **.****  *..** *** . *************.****

Dpse_Ppr-y_tran ACCATTTTTGAAGAAGCTCGTACTACACTACGACAGTTGGAGTATAACACAATGCATGGT
Dobs_Ppr-y_tran ACTATTTTTGAAGAAGCTCGTACTACACTACGACAGTTGGAGTATAGCACCATGCATGGC
Dath_Ppr-y_tran ACAATTTTTGAAGAAGCACGTTTTACACTCCGACAGTTAGAGTATAATACAATGCACGGC
Dmel_Ppr-y_tran ATAATTTTTGAAGAAGCTCGTATCAGATTACTTAAACTAGAACAAAATTCCATGCACGGA
                *. ************** *** ..* *.* *   *..*.**..* *.. * *****.** 

Dpse_Ppr-y_tran GAAGACGAAGAATCTCCGGAAAATCTAGTCCTTTCTGATATTGTCGATAAACTAAATATT
Dobs_Ppr-y_tran GAAGACGAAGAATCTCCGGAAAATCTAGCCCTTTCTGATATTGTCGATAAATTAAATATT
Dath_Ppr-y_tran GAAGACGAAGAATCTCCGGAAAATCTAGCACTTTCTGATATTGTGGATAAGTTAAATATT
Dmel_Ppr-y_tran GAAGACGAGGACACTCCAGAAAACCTAAAATTATCTGATGCTTTGGATAAATTAAATATT
                ********.**  ****.*****.***.  .* ******..* * *****..********

Dpse_Ppr-y_tran CAATTTGAAGATGCTATGAATGATTTGTGGCAAACTTTGATGACACAAGAACTGTATTTG
Dobs_Ppr-y_tran CAATTTGAAGATGCTATGAATGATATGTGGCAAGCTTTGATGACACAAGAACTGTATTTG
Dath_Ppr-y_tran CAATTTGAAGATGCTATGAATGATATATGGCAAGCTTTGATGACACAAGAACTATATTTG
Dmel_Ppr-y_tran CAATTTGAAGATGCAATAAATGATTTATGGCAAGCGCTAATGGCCCAGGAGTTATATTTG
                ************** **.****** *.******.* .*.***.* **.**..*.******

Dpse_Ppr-y_tran CATGAGGCTATCGAGGAATCAACAACAAACTTTCATCGCAAAATTGCGGAGCTTATGTCA
Dobs_Ppr-y_tran CATGAGGCTATTGAGGAATCTACAACGAATTTTCATCGTAAAATTGCGGAGCTTATGTCA
Dath_Ppr-y_tran CATGAAGCAATTGAGGAATCAACAACAAACTTTCATCGTAAAATTGCAGAGCTTATGTCT
Dmel_Ppr-y_tran CATGAATCTATACAGGAGTCAACTATAAATTTTCATCGAAAAATTGCGGAGCTTATGTCA
                *****. * **  ****.** ** *..**.******** ********.*********** 

Dpse_Ppr-y_tran AAATTTGTGGAACAATCGCAGTCATTTTTTGTACAACTGCGAGAAATTTCTGTTCACTTT
Dobs_Ppr-y_tran AAATTTGTGGAACAAGCGCAGTCCTTTTTTGTACAGCTTCGAGAAATTTCTGTCCACTTT
Dath_Ppr-y_tran AAATTTGTGGAACAATCTCAGTCTTTTTTTGTACAGCTACGAGAAATTTCTGTTCACTTT
Dmel_Ppr-y_tran AAATTTGTAGAACAATCTCAAGCATTTTTTGTTCAATTACGTGAAATTACACTTCATTTT
                ********.****** * **. * ******** **..* ** ****** *  *.**.***

Dpse_Ppr-y_tran TCTGAAAATATGACGGAAATTGTGACACGTTTTATTTCTACAAAATTGGCACTTCAGGAC
Dobs_Ppr-y_tran TCCGAAAATATGACGGAGATTGTAACACGATTTATTTCTACAAAATTGGCCCTTCAGGAC
Dath_Ppr-y_tran TCTGAAAATATGACGGAAATTGTGACACGTTTTATTTCTACAAAATTGGCACTTCAGGAC
Dmel_Ppr-y_tran TCTGAAAACATGACCGAAATATTGACTCGATTTATATCTACGAAATTTGCACTTCAAGAC
                **.*****.***** **.**  *.** ** ***** *****.***** ** *****.***

Dpse_Ppr-y_tran TTTGATGATGTACCAAGTGATTTGCGAATGTGTATGGAGGATCGTGACGCTATATTAAAC
Dobs_Ppr-y_tran TTTGAAGATGTACCGAGTGATTTGCGAATGTGTATGGAGGATCGTGACGCTATATTAAAC
Dath_Ppr-y_tran TTTGACGATGTACCGATGGATTTAAGAATGTGTATGGAAGATCGCGACGCTATATTAAAC
Dmel_Ppr-y_tran TTTGATGACGTTCCTATTGAACTCCGAGTATGTGTTGATGACCGTGACGCCATTTTAAAT
                ***** **.** ** *  ** .*  **.*.***.* ** **.**.*****.** *****.

Dpse_Ppr-y_tran TTAATAGCTGGTATGAAGGATACACATACGTTGAGGATAGATGAACGAGAGGATAGAATT
Dobs_Ppr-y_tran TTAATAGCTGGCATGAAGGATACACATACATTGAGGATAGATGAGAGAGAGGACCGAATT
Dath_Ppr-y_tran TTAATAGCAGGTATGAAAGATACACATACGTTGAGGATAGATGAACGAGAAGATAGAATC
Dmel_Ppr-y_tran TTAATTGCTGGAATGAAAGACTATCACACTTTGCGATTAGATGAGCGAGAAGACACAATT
                ***** ** ** *****.**.   **.** *** *. *******. ****.**.  ***.

Dpse_Ppr-y_tran GCGACACGCAGTAAGGAATTTATAGATCAAATGATTGATAATCTAAATAGTAATGAAATT
Dobs_Ppr-y_tran GCAACCCGCAGTAAGGAATTTATTGATAAAATGATCGATAATTTAAATAATAATGAAGTT
Dath_Ppr-y_tran GCGACTCGCAGTAAGGATTTTATTGATCAAATGATTGATAATTTAAATAATAATGAAATT
Dmel_Ppr-y_tran GCGACTCGAACAAAGGAATTTGTAGACAATATGATAGACCAACTAAACAGTAATGAAGTG
                **.** ** *  ***** ***.* **. * ***** **. * .****.*.*******.* 

Dpse_Ppr-y_tran GAACGACATCGATCAAAAATTTTGGAAATCAATTCGTTTATCGAAATTCTGACTGAAGCT
Dobs_Ppr-y_tran GAACGACATCGATCAAAAATTTTGGAAATCAATTCGTTTATCGAAATTTTGACAGAAACA
Dath_Ppr-y_tran GAACGACATCGATCAAAAATTTTGGAAATCAATTCGTTTATCGAAATTTTGACTGATGCT
Dmel_Ppr-y_tran GAACGACATCGGTCAAAAATTTTGGAAATAAACTTCTTTGTAGAAATGATGACCGATGCT
                ***********.***************** **.*. ***.* *****  **** ** .* 

Dpse_Ppr-y_tran ATGGCTTTGTTACCCCATGATATAAGAGAAGAACTAGCTGCCGAGGAATACGTTGTTTAA
Dobs_Ppr-y_tran ATGGCTTTGTTACCCAATGATATAAGAGAAGAACTAGCTGCCGAGGAATATGTTGTTTAA
Dath_Ppr-y_tran ATGACTTCGTTACCCCATGATATAAGAGAAGAACTAGCTGCCGAGGAATACGTTGCTTAA
Dmel_Ppr-y_tran ATGACATCCTTACCACACGATGTAAGGGATGAGCTGATAGCCGAAGATTATGT-------
                ***.* *. *****  *.***.****.** **.**... *****.** **.**       

Dpse_Ppr-y_tran ACGTTGTTTTAGAGACATCAGAACCGGTGTTGAAATTTATGTTATCAATATTACCTTACC
Dobs_Ppr-y_tran ACGTTGTTATAGAGATGTCAGAACTGGTTTTAATATTTATGTTATCACTATCACCTTACT
Dath_Ppr-y_tran ACGTT--------GATGGCAGAACCGGTGTTGAAATTTATGTTATCAATTTTCTCTTGCC
Dmel_Ppr-y_tran ------------------------------------------------------------
                                                                            

Dpse_Ppr-y_tran AAACCCCTCATTATGCGTTGAAAAATT-------TTTT----GCATGAGATTGTATGAGA
Dobs_Ppr-y_tran AAGCCCCTCATTATGCGTTGAAAATATAATATAGTTGT----GGATAGAGTTTTAGAAGG
Dath_Ppr-y_tran AAGACCTTCATTATGCGTTGAAAATATAATGTAGTGTTCATCTGATCATAGAATTGATTG
Dmel_Ppr-y_tran ------------------------------------------------------------
                                                                            

Dpse_Ppr-y_tran ACTTTGGATATTTTTAATAGAC----------CAATTTGATAGAATAGCCGAATATCTTA
Dobs_Ppr-y_tran AGGACTTCAACTATGAGTAGACGAAATAATGTCGATTGTAAGCACCAGCCAATTGGTAAC
Dath_Ppr-y_tran ACCATTTCTCCTTTCCATATGC----------TGATGCAAAAAATAAAACGACGGGGAAC
Dmel_Ppr-y_tran ------------------------------------------------------------
                                                                            

Dpse_Ppr-y_tran GAATTCAAAATTTACAAGTGCTC----AAAAATGTACTACACGTAAATCAAACTACTTTT
Dobs_Ppr-y_tran CAGCTGTAGGACTGGGGAACGTCGGAAAGGAAAGAACCGAAGCTACATCGTACAAATTTT
Dath_Ppr-y_tran ATTTTAAGGCAC----------------GGCAAAGGCCGCGGCTCTACTTTATACAATAT
Dmel_Ppr-y_tran ------------------------------------------------------------
                                                                            

Dpse_Ppr-y_tran G-----------------------------------------------------------
Dobs_Ppr-y_tran GGAGTGGGTTACGGCTATCAGGGCCGGTTTTTATGGCATGGCAAGCGTGTAAAGCATCCT
Dath_Ppr-y_tran ACAATACATTTTATATACCG----------------------------------------
Dmel_Ppr-y_tran ------------------------------------------------------------
                                                                            

Dpse_Ppr-y_tran ------------------------------------------------------------
Dobs_Ppr-y_tran GTGCTCGAATTTTAAGGTGTGCCCAGTTCCCGAAAAGGGTTTTTTTCTAGTAGTCTTCCA
Dath_Ppr-y_tran ------------------------------------------------------------
Dmel_Ppr-y_tran ------------------------------------------------------------
                                                                            

Dpse_Ppr-y_tran --------TCTATTTTATTCGGTGTATTAATTTTTAGCATTAGTCAAT------------
Dobs_Ppr-y_tran AAACCCAATCCATCCCCGGCCTTGTATTAGCCCCGGCCGTCAATTGACCAAAAGCAAGAC
Dath_Ppr-y_tran ------------------------------------------------------------
Dmel_Ppr-y_tran ------------------------------------------------------------
                                                                            

Dpse_Ppr-y_tran ------------------------------------------------------------
Dobs_Ppr-y_tran CTGACGGCCACGCTTAGAGTATAGGAAGCTGCTATATGGCTATGATTGTTGCCCAAAACC
Dath_Ppr-y_tran ------------------------------------------------------------
Dmel_Ppr-y_tran ------------------------------------------------------------
                                                                            

Dpse_Ppr-y_tran ------------------------------------------------------------
Dobs_Ppr-y_tran TGGATACGTTGTAATGGCAACTAAAATTTTGTTAAAGACATTCACTATGAACGTTGCCTC
Dath_Ppr-y_tran ------------------------------------------------------------
Dmel_Ppr-y_tran ------------------------------------------------------------
                                                                            

Dpse_Ppr-y_tran ------------------------------------------------------------
Dobs_Ppr-y_tran AGATTTCGAGCTTTTGAAATGAGCCACAGAACAAGACTGTAACAACTGTCCGTATCAGCT
Dath_Ppr-y_tran ------------------------------------------------------------
Dmel_Ppr-y_tran ------------------------------------------------------------
                                                                            

Dpse_Ppr-y_tran ----------------------------------------AAATTATCAGGCA
Dobs_Ppr-y_tran GGACGCAGGATTGCTCTTTAATGCCAAGCCAGAGCGGGCAAAGCAACTATAAG
Dath_Ppr-y_tran ----------------------------------------------CTTTGTG
Dmel_Ppr-y_tran -------------------------------------------------ATAG
                                                                    

CLUSTAL format alignment by MAFFT (v7.452)


Dath_Ory_transc CGAGCTAGTTGAAAGTTTAATAAGGTTCAATTTGCAGTTGTAATAATTAAATATTAAATA
Dpse_Ory_transc ------------------------------------------------------------
Dobs_Ory_transc ----------------TTTATA-------------ACTAGTTTAAGTTTAATAATCGTTG
Dgua_Ory_transc ------------------------------------------------------------
Dmel_Ory_transc ---------TCACAGGTCCTTA--------------------------------------
                                                                            

Dath_Ory_transc CAATACTAATGAGCAATATAATTTTGCGAATACGATCAGTTATTTCTCACACATTAAAGA
Dpse_Ory_transc ------------------------------------------------------------
Dobs_Ory_transc GGTTTTTTATAACAACACAACTTTTCTGAATACAATAAGTTATTTCTCACACATTAAAGA
Dgua_Ory_transc ------------------------------------------------ACAAATTAGAGT
Dmel_Ory_transc -------------AACACTTCGGAATTTAAAATATCCGTTAACTTCGCACACATCGTTGA
                                                                            

Dath_Ory_transc TGTATTTGACTCAGCATCTGAAAACAGTGCACAGTCTATAAATTTTTGCGGTCCTTCCAA
Dpse_Ory_transc ------------------------------------------------------------
Dobs_Ory_transc TGTATTTGTATCAGCATCTGAGAACAGTGCGCAGTCCATAAATTTATGCGATCCCTCGCT
Dgua_Ory_transc TGTACTTGTATCTGCATCTGAGAACAGTGCGCAGTCCACCAAGTTATGCGGTCCCTCGAA
Dmel_Ory_transc TGTTTTTGTATCGGCATCTGAAAACAATCCACATTCCATATACTCTTGTGGTACCAATGA
                                                                            

Dath_Ory_transc TTCTTTTGGTTGAGCATTTTTGTCATCGTTAACTTGA----------------------T
Dpse_Ory_transc ------------------------------------------------------------
Dobs_Ory_transc TTTCCTTGGTTGTTCACTTTTATTGTCGTTCACTTGAACTAACTGTTTAATGTAAGTATC
Dgua_Ory_transc TTCCCTTGGATGATTATTAGTATCATTGTTCACTGGAATTAATTGATTAATATACGTTTC
Dmel_Ory_transc CATGTTTGACTTTGATATTTCATTTTTAACGTCTAAAATTGCAGATTTTATTTCGTTTTT
                                                                            

Dath_Ory_transc TGGGTTTGGGCTTGGG--------TTCCATTCCATTCAACTTTCCAGAATAAT-------
Dpse_Ory_transc -----------TTAATGGGAATTTTTCCATTCCATTGAGCTTCCCAGCGTAAT-------
Dobs_Ory_transc CGGCTTCGGTATTAAAGGTAATTTTTCCATTCTATTGAGCTTTCCAGCATAAT-------
Dgua_Ory_transc CGGCTTGGTTATTAAAGGAAATTTATCCATTCCATTTTGTTTTCCAAAATATT-------
Dmel_Ory_transc CCCATCTGAAAGAATTGACAGCTCTCCGATTTCACTAATTTTTCCAGCAAAACTATTTAT
                             .           .* ***..*.*   .**.***. . * .       

Dath_Ory_transc --TATATTGTCTGGAATTCCATTCTATCATATCGAGTGACCGCTCAGCAGACAACGTTTT
Dpse_Ory_transc --TGAATTGTCTGGAATTCCATTCTATCATATCTAGTGACCGCTCAGCAGACAACGTTTT
Dobs_Ory_transc --TAAACTGTCTGGAGTTCCATTCAATCATATCTAGTGACCGCTCAGCCGACAACGTTTT
Dgua_Ory_transc --TAAACTGTCTTGAGTTCCATTCTATCATATCTAAGGAACGCTCAGCAGACAATGTTTT
Dmel_Ory_transc AATACATTGTCTTGATTTAAGTTCCACCATGTCTAATGAACGCTCTGCTGCTAATGTCTT
                  *. *.***** ** **  .*** *.***.** *. ** ***** ** * .**.**.**

Dath_Ory_transc AAGTTTCTTTGTCATTTGGCGATTTATTCGCTGTTGCACAACCAATTTATGCTTTATCTC
Dpse_Ory_transc GAGCTTCTTTGTCATTTGGCGATTTATTCGCTGTTGCACTACTAATTTATGCTTTATCTC
Dobs_Ory_transc GAGTTTCTTTGTCATTTGACGATTTATACGCTGTTGCACAACCAATTTATGTTTTATTTC
Dgua_Ory_transc GAATTTCTTTGTCACTTGACGATTTATTCGCTGTTGCACAACCAATTTATGCTTTATTTC
Dmel_Ory_transc CAGTTTTTTGGCCATTTGTCGGTTTATACGCTGTTGCACAACTAGCTTATGTTTTATCTC
                 *..**.** *.**.*** **.***** *********** **.*..*****.*****.**

Dath_Ory_transc CACGGTAGGCATATGAGACAACATGCGCTTCAGAGTCTCATTGGTTTTTTGGGCTTCAAC
Dpse_Ory_transc CACGGTAGGCATATGAGACAACATGCGCTTCAGAGTCTCATTAGTTTTTTGGGCTTCGGC
Dobs_Ory_transc CACTGTAGGCATATGAGACAACATGCGCTTTAGAGTCTCATTGGTTTTTTGGGCCTCAAC
Dgua_Ory_transc CACTGTAGGCATGTGAGACAACATGCGCTTCAGAGTCTCATTGGTTTTTTGAGCCTCAAC
Dmel_Ory_transc TACAGTAGGCATATGAGATAGCATCCTTTTTAATGTTTCATTAGTCTTTTGAGCCTCACA
                .** ********.*****.*.*** * .**.*. **.*****.**.*****.**.**.  

Dath_Ory_transc AAATTTATTCTTTATATTTGAATTTTCAATTGACTGTCTTAATGCGCGCTTTTGTAGAAC
Dpse_Ory_transc AAATTTGTTTTTTATATTTGAATTTTCTATTGACTGTTTCAATGCGCGCTTTTGTAGTAC
Dobs_Ory_transc AAATTTGTTCTTTATATTGGAATTTTCTATTGACTGTTTTAATGCGCGCTTTTGTAGTAC
Dgua_Ory_transc CAATTTATTCTTAATATTTGAATTTTTTGTTGACTGTTTTATTGCGCGTTTTTGTAGTAC
Dmel_Ory_transc CAGTTTATTTTTTAAGTTAGAGTTTTCTATTGACTGCTTTAGGGAGCGTTTTTGCAGTAG
                 *.***.**.** * .** **.****. .*******..*.*  * ***.*****.** * 

Dath_Ory_transc TTGAAGCTTTTCAAGCAATTGGAATTTTTTTGGATCTTCTCCTTTTAATATTCGCCATCG
Dpse_Ory_transc TTGTAGCTTTTCAAGCAATTGAAATTTTTTTGGATCTTCTCCTTTTAATATTCGCCATCG
Dobs_Ory_transc TTGCAGCTTTTCAAGCAACTGAAATTTTTTAGGATCCTCTCCTTTTAATATTCGCCATCG
Dgua_Ory_transc TTGCAGCTTTTCAAGCAGTTGCCACTTTTTAGGATCTTCGCCTTTCAATATTCTCCATCG
Dmel_Ory_transc TTGCAATTTTTCAAGTAATTCGAATTTCTTAGGATCTTCGCCTTTTAATATTCGCCAACG
                *** *..********.*..*   *.**.** *****.** *****.******* *** **

Dath_Ory_transc ATGGACACCGGTTGGAGTCTTAGCATCTTCAGTTAAAGCTCGAATGCGTATACGCTCTTG
Dpse_Ory_transc ATGGACACCGGTAGGCGTCTTAGCATCTTCAGTTAAAGCTCGAATGCGTATACGCTCTTG
Dobs_Ory_transc ATGGACACCGGTTGGCGTCTTAGCATCTTCAGTTAAAGCTCGAATACGTATACGCTCTTG
Dgua_Ory_transc ATGAAAACCGGTTGGCGTCTTAGCAACTTGAGTTAAGGCTCGAATACGTATACGCTCTTG
Dmel_Ory_transc ATGTACTCCTGTAGGTGTTCTTGCATCTTCAGTTAGAGCTCGTATACGAATATGTTCTTG
                *** *  ** ** ** **..* *** *** *****..***** **.** ***.*.*****

Dath_Ory_transc GTTAAGAGAACGCTGAAGACGTACTATTTCTTTTCTCATATCAGCAGTACTCTTAATAGC
Dpse_Ory_transc GTTAAGAGAACGCTGAAGACGCACTATTTCTTTTCTCATATCAGCAGTACTCTTAATAGC
Dobs_Ory_transc GTTGAGAGAACGCTGAAGACGCACTATTTCTTTTCTCATATCTGCAGTACTCTTAATAGC
Dgua_Ory_transc GTTAAGTGAACGCTGAAGACGCACAATTTCTTTTCTCATATCTGCAGTACTCTCAATAGC
Dmel_Ory_transc ATTAAGAGCACGCTGGAGGCGTACAATTTCCTTTCTCATGTCAGCAGTACTTTTAATTGC
                .**.** * ******.**.**.** *****.********.** ********.*.*** **

Dath_Ory_transc ATGTTTCAGACATACACTCTCCGTGTGTAGATTAGAAATTTCTTTTTTTAATAGCCGTAT
Dpse_Ory_transc ATGTTTCAGGCACACACTCTCCGTGTGTAGATTAGAAATTTCTTTTTTCAATAGTCGTAT
Dobs_Ory_transc ATGTTTCAAGCATACACTCTCAGTGTGTAGATTAGAAATTTCTTTTTTTAAGAGCCGTAT
Dgua_Ory_transc ATGTTTCAGACATATACTTTGTGTATGTAGATTCGAAATTTCTTTTTTTAAAAGACGTAT
Dmel_Ory_transc GTGTTTAAGGCATTCACTTTCAGTGTGAAGATTAGAAATCTCTTTTTTCAGTAATCTAAT
                .***** *..**. .***.*  **.** ***** *****.********.*. *. *  **

Dath_Ory_transc GTCTTCGACTCGTTGGTTATATTGTGTAGTTCCATTATCTAGTGCATTTTGTGCAATCTG
Dpse_Ory_transc GTCTTCAACTCGTTGATTATATTGTGTAGTTCCATTATCTAGTGCATTTTGCGCAATCTG
Dobs_Ory_transc GTCTTCTACTCGTTGATTATATTGTGTAGTTCCATTATCTAGTGCATTTTGTGCAATCTG
Dgua_Ory_transc GTCTTCGACTCGTTGGTTATATTGTGTAGTTCCATTATCTAGAGCATTTTGTGCAATCTG
Dmel_Ory_transc ATCTTCTACACGTTGATTATATTGTGTTGTTCCATTATCAAGGGCATTTTGTGCAATTTG
                .***** ** *****.*********** *********** ** ********.*****.**

Dath_Ory_transc AAGTTTTTCCTTAATAACCACAATCTCATCATTGCGGCGAACCATTTGTAAACCTACTAA
Dpse_Ory_transc AAGTTTTTCCTTAATAACTACAATCTCATCATTGCGGCGCACCATTTGTAAACCTACTAA
Dobs_Ory_transc AAGTTTTTCCTTAATAACCACAATCTCATCATTGCGTCGCACCATTTGTAAACCAACCAA
Dgua_Ory_transc CAATTTTTCTTTAATAACCGCAATCTCATCATTTCGTCGCACCATTTGTAAACCAACCAA
Dmel_Ory_transc AAGCTTTTCTTTTATAACAACAATCTCGTCATTCCGTCGTACCATTTGCAATCCGACTAG
                 *..*****.** ***** .*******.***** ** ** ********.** ** **.*.

Dath_Ory_transc GTTTCTTTCTTTTCTCATTTCCTCAAGTTCATGTCCCATTTTCATGAACTTCAGTTCATC
Dpse_Ory_transc GTTTCGTTCTTTTCTCATTTCCTCCAGTTCATGTCCCATTTTCATGAACTTCAGTTCATC
Dobs_Ory_transc GTTTCGTTCTTTTCTCATTTCTTCAAGCTCGTGTCCCATTTTCATAAACTTAAGTTCATC
Dgua_Ory_transc GTTTCGTTCTTTTCTCATTTCCTCAAGTTCGTGTCCCATTTTCATAAACTTCAGTTCATC
Dmel_Ory_transc GTTACGTTCCTTTCTCATTTCTTCCAATTCATGACCCATTTTCATAAATTTTAGTTCATC
                *** * ***.***********.** *..**.** ***********.**.** ********

Dath_Ory_transc ATTTGATATAGTCTTAGATAACATCTCATTCTTTGCTTTCATTTCTCGCATATCTTTTCG
Dpse_Ory_transc ATTTGATATAGTCTTAGATAACATCTCATTCTTTGCTTTCATTTCTCGCATATCCTTTCT
Dobs_Ory_transc ATTTGATATAGTCTTAGATAACATCTCATTCTTTGCCTTCATTTCTCGCATATCCTTCCG
Dgua_Ory_transc ATTTGAAATAGTCTTACCTAACATCTCGTTCTTTACTTTCATTTCTCGCATGTCCTTTCG
Dmel_Ory_transc GTTTGATATAGTCTTTGCTAACATTTCATTTTTTGCTTTCATTTCTCTCATATCCTTACG
                .***** ********   ******.**.**.***.*.********** ***.**.** * 

Dath_Ory_transc CAAGCCTGCAACTAGATTTTCTTTATTTTTAAGCTCAGATTGCAATTCCTTAATGTGATT
Dpse_Ory_transc CAAGCCGGTAACCAGATTTTCTTTATTTTTAAGCTCAGATTGTAGTTCTTTAATGTGATT
Dobs_Ory_transc CAAGCCTGCAACTAGATTTTCCTTATTTTTAAGCTCAGATTGTAATTCCTTAATGTGATT
Dgua_Ory_transc CAAGCCTGCTAGTAGATTTTCCTTATTTTTAAGCTCAGATTGTAGCTCCTTAACGTGATT
Dmel_Ory_transc TAAGGCAGCCACTAAGTTTTCTTTGTTTTTAAGGTCGGATTGAAGTTCTTTTATATAATT
                .*** * *. * .*..*****.**.******** **.***** *..**.** *..*.***

Dath_Ory_transc GTTGAGATGTTCGATTTTCAAATTTAATGAGTTTATTTTCACCTCGTTAGCACTTATTTC
Dpse_Ory_transc GTTGAGATGTTCGATTTTCAAATTTAATGAGTTTATTTTCACTTCGTTGGCGCTTATTTC
Dobs_Ory_transc ATTGAGATGTTCAATTTTTAAATTTAATGAGTTTATTTTCACCTCGTTGGCACTTATTTC
Dgua_Ory_transc ATTTAGATGTTCGATTTTCAAATTTAATGAGTTTATTTTCACCTCGTTGGCACTTATTTC
Dmel_Ory_transc ATTAAGATGTTCTATTTTTAAATTTAAAGAATTTATTTTTACTTCGTTTGCGCTTATTTC
                .** ******** *****.******** **.********.**.***** **.********

Dath_Ory_transc GGTGGTGAGCTGCTGAATTTGATGGCCAGATTTGGCTTGAAGAATTCGGAAATTGTCCCT
Dpse_Ory_transc AGTGGTGAGCTGCTGAATTTGATGGCCAGATTTGGCTTGAAGAATTCGAAAATTGTCCCT
Dobs_Ory_transc AGTTGTGAGTTGCTGAATTTGATGTCCAGATTTGGCTTGAAGAATTCGAAAATTGTCCCT
Dgua_Ory_transc GGTGGTGAACTGCTGAATCTGATGCACAGATTTGGCTTGAAGGATTCGAAAATTGTCCCT
Dmel_Ory_transc AGTTGTCAATTGCTGAATTTGATGTCCTGATTTTGCTTGAAGAATTCTAAAATTGTCCCG
                .** ** *..********.*****  * ***** ********.**** .********** 

Dath_Ory_transc CTCCTGAGTCGTGTTCTCCAAATTACGGTGCAGCATCATTTTTTCAGAGTGCACAGATTC
Dpse_Ory_transc TTCCTGGGTCGTATTCTCTAAATTACGGTGCAGCATCATTTTTTCAGAGTGCACAGATTC
Dobs_Ory_transc CTCCTGGGTCGTATTCTCCAAATTCCGGTGCAGCATCATTTTTTCTGAGTGCACTGACTC
Dgua_Ory_transc TTCCTGGGTCGTATACTCCAAATTTCGGTGCAGCATCATTTTTTCTGAGTGCACAGACTC
Dmel_Ory_transc CTCCTGAGTTGTATTTTCTAAATTACGCTGAAGCATCATTTTCTCAGAGTGCACGGACTC
                .*****.**.**.* .**.***** ** ** ***********.** ******** **.**

Dath_Ory_transc TAATTGCTTTTTAAAATTATGAACTTCTCGTTGCTTTTCATGTAACTTCTCAGTTAGGTC
Dpse_Ory_transc TAATTGCTTTTTAAAATTATGAACCTCCCGTTGCTTTTCATGTAACTTTTCAGTAAGATC
Dobs_Ory_transc TAATTGCTTTTTAAAATTATGAACTTCTCTTTGTTTTTCATGTAACTTTTCAGTAAGATC
Dgua_Ory_transc TAATTGCTTTTTAAAATTATGTACTTCCCTTTGCTTTTCATGTAACTTTTCAGTAAGATC
Dmel_Ory_transc CAACTGTTTTTTATAACTGTGCACTTCCCTTTGTTTTTCGTGTAACTTTTCCGTGAGATC
                .**.**.****** **.*.** **.**.* ***.*****.********.** ** **.**

Dath_Ory_transc GTTTACCTGGCTGGTTTTCAATGATATTTGATCTTGATAATTTTCAATGCGTTCGTGAAG
Dpse_Ory_transc GTTTACCTGACTGGTCTTCAATGATATTTGATCTTGATAATTTTCAATGCGTTCGTGCAG
Dobs_Ory_transc GTTTACCTGACTGGTCTTCAAAGATATTTGATCTTGATAATTTTCAATGCGTTCGTGCAG
Dgua_Ory_transc GTTTACCTGGCTGGTCTTCAATGATATTTGATCTTGATAGTTTTCGATGCGTTCGTGCAG
Dmel_Ory_transc ATTAACTTGGCTCGTCTTCAGAGAGATTTGGTCTTGATAGTTTTCAATGCGTTCATGAAG
                .** **.**.** **.****. ** *****.********.*****.********.** **

Dath_Ory_transc AGTTTCCATTTCTTGTGCCATTTCGTCCCGTTCTTTCTCTGCCTTCGACTTAAGAATATA
Dpse_Ory_transc AGTTTCCATTTCTTGTGCCATTTCGTCCCGTTCTTTCTCCGCCTTCGATTTGAGAATATA
Dobs_Ory_transc AGTTTCCATTTCTTGTGCCATTTCGTCCCTTTCTTTCTCCGCTTTCGACTTAAGAATATA
Dgua_Ory_transc TGTCTCCATTTCTTGTGCCATTTCATCTCGTTCTTTTTCCGCTTTGGACTTAAGAATGTA
Dmel_Ory_transc AGTTTCCATTTCTTGCGCCATTTCATCTCTCTCTTTCTCTGCTTTGGATTTAAGAATGTA
                 **.***********.********.**.* .*****.**.**.** **.**.*****.**

Dath_Ory_transc AGCTTCATCTAATTTAACGTTTAATTTGTTTATATCTAAGTTTAATGAACTTATCATGTT
Dpse_Ory_transc AGCTTCATCTAATTTAACGTTTAATTTGTTTATATCTAAGTTTAATGAACTAATCATATT
Dobs_Ory_transc AGCTTCATCTAATTTAACGTTTAATTTGTTTATATCTAAGTTTAATGAACTAATCATGTT
Dgua_Ory_transc GGCTTCATCCAATTTAACGTTTAATTTATTTATATCTAGGTTTATCGAAATTATCATGTT
Dmel_Ory_transc AGCTTCATCTAGTTTTACATTTAGTTTATTCATATCGAGGTTTAAGGAACTTATCATATT
                .********.*.*** **.****.***.**.***** *.*****  *** * *****.**

Dath_Ory_transc GGCTTTCAACATCATATCATGCCTAATATCTGCCATTGTGTTACTTAGCTTGATTATGTC
Dpse_Ory_transc GGCTTTCAACATCATATCATGCTTAAAATCTGCCATTGTGTTACTTAGCTTGATGATGTC
Dobs_Ory_transc GGCTTTCAACATCATATCATGCTTAAAATCTGCCATTGTGTTACTCAGCTTGATTATGTC
Dgua_Ory_transc GGCTTTCAACATCATATCATGCTTAAAATCTGCCATTGTGTTACTGAGCTTGATCATATC
Dmel_Ory_transc TGCCTTTAACATCATATCATGTTTTAAGTCCGCCATAGTGTTATTTAATTTTATAATATC
                 **.**.**************..* * .**.***** ******.* *..** ** **.**

Dath_Ory_transc ACTTCGAAGGCCGTCACGTTCGCGCTGTAATGTCTCTTTAATTCTGCGAATATCGTCTGT
Dpse_Ory_transc ACTTCTAAGGCTGTCACGTTCGCGCTGTAGTGTTTCCTTAATTCTGCGAATATCGTCTGT
Dobs_Ory_transc ACTTCGAAGGCTGTCGCGCTCACGCTGTAATGTCTCCTTAATTCTGCGAATATCATCTGT
Dgua_Ory_transc ACTTCGAAGACCGTCACGTTCGCGCTGTAATGTCTCCTTAATTCTTCGAACATCGTCAGT
Dmel_Ory_transc ACTTCGAAGACTATCCCGTTCACGTTGCAATGTCTCTTTGATACGACGAATATCATCCGT
                ***** ***.*..** **.**.**.**.*.***.**.**.** *  ****.***.** **

Dath_Ory_transc TCGGCCATTTGCGTTTAGAACATCTTTTTCCAATGAATTTATATTGTTTTTGAGCCGTAA
Dpse_Ory_transc ACGGCCATTTGCATTTAGAACATCTTTTTCCAATGAATTAATATTGTTTTTGTGCCGCAA
Dobs_Ory_transc TCGGCCGTTTGCATTAAGAACATCTTTTTCCAATGAATTTATATTGTTTTTATGTCGTAA
Dgua_Ory_transc TCTGCCGTTTGCATTAATAACATCTTTTTCCAAAGAATCTATTTTGTTTTTGTGGCGTAA
Dmel_Ory_transc TCGGCCATTTGCATTCAAGACATCCTTCTCCAGAGAATTAATGTTGTTTTTAAGCCTTAA
                 * ***.*****.** * .*****.**.****. ****. ** ********. * * .**

Dath_Ory_transc AATTTCACTATTGAATATCATAACCTTTCGATTTAATTTATATAATCGTGTTGTTGCGTT
Dpse_Ory_transc AATTTCACTATTGAACATCATAACCTTTCGATTTAATTTATATAATCGTGTTGTTGCGTT
Dobs_Ory_transc AATTTCACTATTGAACATCATAACCTTTCGGTTTAGTTTATACAATCGCGTTGTTGCGTT
Dgua_Ory_transc AATTTCACTATTGAACATCATAACTTTTCGGTTTAATTTATACAATCGTGTTGTTGCGTT
Dmel_Ory_transc TATTTCACTATTTAACATCATGACTTTTCTATTTAGTTTGTACATTCTTGTTGTCGCATT
                 *********** **.*****.**.**** .****.***.**.* ** .*****.**.**

Dath_Ory_transc ATTTTGATCTTCAATTGATTTCTTTAACTTGCTAGTCAACTGTGTAATAGTATTTGATTT
Dpse_Ory_transc ATTTTGATCTTCAATTGATTTCTTTAACTTGCTAGTCAACTGTGTAACAGTATTTGATTT
Dobs_Ory_transc ATTTTGATCTTCAATTGATTTCTTTAACTTGCTAGTCAACTGTGTAACAGCATTTGATTT
Dgua_Ory_transc ATTTTGATCTTCTATTGTTTTCTTTAACTTGCTAGTCAACTGTGTAATAGCATTTGATTT
Dmel_Ory_transc ATTTTGATCTTCAATAGATTTTTTAAGCCTGCTCGTTAATTGAGAAACTGCATTTGATTT
                ************ ** * ***.** *.*.**** **.**.** * **. *.*********

Dath_Ory_transc TTCTTTTTCTATTAGTCTTAGTTGCTTAATCACTTCTTCGTTATTTTTTTGGTTTTTTGT
Dpse_Ory_transc TTCTTTTTCTATTAGCCTTAGTTGCTTAATCATTTCCTCGTTATTTTTTTGGTTTTTTGT
Dobs_Ory_transc TTCTTTTTCTATTAACCTTAGTTGCTTAATCATTTCTTCGTTATTTTTTTGGTTTTTTGT
Dgua_Ory_transc TTCTTTCTCTATTAATCTTAGTTGCTTAATCACTTCATCGTTATTTTTTTGGTTTTTTGT
Dmel_Ory_transc TTCTTTTTCAATTAGCCTTAACTGCTTTATCATTTCCTCATTATTTTTTTGATTTTTAGT
                ******.** ****..****..***** ****.*** **.***********.***** **

Dath_Ory_transc CAAATCGGCAATGTCCTCTTCATATTTGTGCATTGCCTTATTCAAAGCGTTTACCTCGCT
Dpse_Ory_transc CAAATCGGCAATGTCTTCCTCGTATTTGTGCATTGTCTTATTCAATGCGTTAACCTCGCT
Dobs_Ory_transc CAAATCGGCAATGTCTTCTTCGTATTTGTGCATTGCCTTATTCAATGCATTGACCTCGCT
Dgua_Ory_transc CAAATCGGCAATATCTTCTTCATATTTGTGCATTGCCTTATTCAATGCGTTGAC------
Dmel_Ory_transc TAGGTCGGAAATATCATCTTCATTTTTGTGCATTGCCTTATTTAATGCGTTAACTTCACT
                .*..**** ***.** **.**.* ***********.******.** **.** **      

Dath_Ory_transc TCTATACTTATCCAGACGTACTCTTTGACGCTCAGAATCAGAAATCTTTTTACTTAATTT
Dpse_Ory_transc TCTGTACTTATCCAAACGTACTCTTTGACGCTCATAATCCGAAATCTTTTTACTTAATTT
Dobs_Ory_transc CCTATACTTATCCAAACGTACTCTTTGACGGTCATAATCAGAAATCTTTTGACTTAATTT
Dgua_Ory_transc ------------------------------------------------------------
Dmel_Ory_transc TCTATATTTATCTAAGTGGACCCTCTGTCTGTCGTAGTCGGAAATTTTTTGACTGAGTTT
                                                                            

Dath_Ory_transc GCGCATGGTGTCGTCTAAATCTCTACTTGTTATATCCAGTTTCAACATAGTCTTACCATG
Dpse_Ory_transc GCGCATGGTCTCAGCTAAGTCCCTATTTGTTATATCTAGTTTTAACATAGTCTTACCATG
Dobs_Ory_transc GCGCATGGTCTCAGCTAAATCTCTATTTGTTATGTCCAGTTTTAACATAGTTTTACCATG
Dgua_Ory_transc ------------------------------------------------------------
Dmel_Ory_transc ACGTGTCGTTTCTGATAATTCTCTATTCGCAATATCCAGTTTCATCATAGTCTTTCCATG
                                                                            

Dath_Ory_transc AGCCTCTTTTTGTTCTTCCATTGTTTTCATTAGAGCTCGCAACTTAGATTCGACATTCAG
Dpse_Ory_transc AGCGTCTTTTTGCTCTTCCATTGTCTTCATTAGAGCTCGCAACTTAGACTCGACATTCAG
Dobs_Ory_transc AGCCTCTTTTTGTTCTTCCATTGTCTTCATTAGAGCGCGCAACTTAGATTCGACATTCAG
Dgua_Ory_transc ---------------------------------------------------------TAG
Dmel_Ory_transc TGCTTCTTTTTGTTCTTCCATTGTCTTCATCAAAGCTCTTAGCTTAGATTCAACGTTTAG
                                                                         .**

Dath_Ory_transc GCGTTCTCCTTCAGCAAATTTGGCACGGGAAGCCATTTTACTCATAGCATCTTCATTGTT
Dpse_Ory_transc GCGTTCTCCTTCAGCAAATTTGGCACGGGAAGCCATTTTACTCATAGCATCTTCATTGTT
Dobs_Ory_transc GCGTTCCCCTTCAGCAAATTTTGCACGCGAAGCCATTTTGCTCATAGCATCTTCATTGTT
Dgua_Ory_transc GCGTTCTCCTTCAGCAAATTTCGCTCGAGCAGCCATTTTGTTCATAGCATCTTCATTGTT
Dmel_Ory_transc GCGTTCGCCCTCAGCAAATTTAGCTCGAGAAGCCATTTTGCTCATAGCATCTTCATTGTT
                ****** **.*********** ** ** * *********..*******************

Dath_Ory_transc CCGAATAATATACTCCAAATTTTCTGAATAATAGCGATTAGTAGCTAAACGCTTTTCAAG
Dpse_Ory_transc CCGAATGATATACTCCAAATTTTCGGAGTAATAGCGGTTAGTAGCTAAACGCTTTTCAAG
Dobs_Ory_transc CCGAATAATATATTCCAAATTTTCGGAGTAATAGCGGTTAGTAGCTAAGCGCTTCTCAAG
Dgua_Ory_transc CCGAATAATATACTCCAAATTTTCGGAGTAATAGCGGTTAGTAGCTAAGCGCTTTTCAAG
Dmel_Ory_transc TCGAATGATATATTCCAAGTTTTCTGAGTAATATCTATTTGTGGCTAATCGTTTTTCTAA
                .*****.*****.*****.***** **.***** * .** **.***** **.**.** *.

Dath_Ory_transc ATCAGTAACTTCTCCCGCCAAACGATCGCGTTCGCGGAGTATTATGTTCTTGTATTTTGC
Dpse_Ory_transc ATCAATAACTTCTCCCGCCAAACGATCGCGTTCGCGGAGTATTATGTTCTTGTATTTGGC
Dobs_Ory_transc ATCAATAACTTCGCCTGCCAAGCGATCGCGTTCGCGGAGTATTATGTTCTTGTATTTAGC
Dgua_Ory_transc ATCAATAACTTCTCCTGCCAAACGATCGCGTTCGCGGAGTATTATGTTCTTGTATTTTGC
Dmel_Ory_transc GTCCACAACTTCTCCCGCTAACCGGTCGCGTTCTCTTAGTATTATATTTTTATACTTGGC
                .** ..****** **.**.** **.******** *  ********.**.**.**.** **

Dath_Ory_transc AAGGTGTCCGAATTCTGCCGCATCATCTGCTAGCCCACTATTGCCCTCTCCAAGACCATC
Dpse_Ory_transc CAGGTGTCCGAATTCTGCCGCGTCATCTGTTAGTCCACTATTTATATCTCCAAGACCATC
Dobs_Ory_transc TAGGTGTCCGAATTCTGCAGCATCATCTGTTAGTCCACTATTTATATCACCAAGACCATC
Dgua_Ory_transc AAGGTGTCCGAATTCTGTCGCATCATCGGCTAGTCCACTATTTATATCTCCAAGCCCATC
Dmel_Ory_transc CAGATGTCCAAATTCAGCTGTGTCATCAGTTGTACCACTATTTCGGTCTGCGAGGCCTTC
                 **.*****.***** *. *..***** *.*.  ********    **  *.** ** **

Dath_Ory_transc ACACTTCATTAGGACTTCTTGTAATTTCTCTTGGACCAACTGTTCGCGGAGAGCGGATGA
Dpse_Ory_transc ACACTTTATTAGGACTTCTTGCAATTTCTCTTGGACCAACTGCTCGCGGAGAGCGGATGA
Dobs_Ory_transc ACACTTTATTAGGACTTCTTGTAGTTTCTCTTGGACCAACTGTTCGCGAAGAGCGGATGA
Dgua_Ory_transc ACACTTTATTAGGACTTCTTGTAATTTCTCTTGGACTAACTGCTCGCGAACCGCGGATGA
Dmel_Ory_transc ACACTTTATTAAAACTTCCTGTAATTTTTCTTGCACTAACTGTTCTCGCAAAGCTGATGC
                ******.****..*****.**.*.***.***** **.*****.** ** *  ** **** 

Dath_Ory_transc ATCAGATTCTTTCCATGCATCACCCAAAGCCTCTTTAAGTTTAAGCACAGCCTCTTCTGA
Dpse_Ory_transc ATCAGATTCTTTCCATGCATCACCCAAAGCCTCTTTAAGTTTTTGCACAGCCTCTTCTGA
Dobs_Ory_transc ATCAGATTCCTTCCATGCATCACCCAAAGCCTCTTTAAGTTTTTGCACAGCCTCCTCTGA
Dgua_Ory_transc ATCAGATTCTTTCCATGCATCACTTAAAGCCTCTTTAAGTTTTTGCACTGCCTCTTCTGA
Dmel_Ory_transc ATCTGATTCTTTCCAGGCATCCCCCAACAAATCTTTAAGTTTTTGCATAGCTTCTTCCGA
                *** *****.***** ***** *..** .  ***********  ***. **.**.**.**

Dath_Ory_transc AGTTAAGGTTAGTTCAAGAGCAAGTCGTAACTTGTTTTCGGAAGACGCAATTCGTGGGCG
Dpse_Ory_transc AGTTAAGGTTAGTTCAAGAGCAAGTCGTAATTTGTTTTCAGAAGATACAATTCGTGGGCG
Dobs_Ory_transc CGTTAAAGTTAGTTCAAGAGCAAGGCGCAACTTGTTTTCGGAAGATACAATTCGTGGGCG
Dgua_Ory_transc AGTTAAGGTTAGTTCAAGAGCAAGACGCAATTTGTTTTCAGATGAAACAGTTCTTGGTCG
Dmel_Ory_transc TGTTGAAGTCAGTTCGAGAGCCAGCCGTAACTTTTTTTCCGATGACAATATTTGGGGACG
                 ***.*.**.*****.***** ** **.**.** ***** ** ** .  .**.  ** **

Dath_Ory_transc TAAAAAATCATTATCAATGACTTCATCGACGTAAAGTCGGTGCAAATTAAAAATAATGTC
Dpse_Ory_transc TAAAAAATCATTATCAATGACTTCATCGACGTAGAGTCGGTGCAAATTAAAAATAATGTC
Dobs_Ory_transc TAAAAAATCATTATCAATGACTTCATCGACGTAGAGTCGATGCAAATTAAAGATAATGTC
Dgua_Ory_transc TAAAAAATCATTGTCGTTTACTTCATCGACGTAGACTCGGTGCAAATTAAATATAATGTC
Dmel_Ory_transc TAAAACTTCATTATCATTTACTTCATCTACATACCGACGATGAAGATTAAAAATAATATC
                *****  *****.**. * ******** **.**    **.** *.****** *****.**

Dath_Ory_transc AGTATATCGTTTAATTCTTGATGCCTCGAAATTACGTTTAGCTTCCATGAGGACTTGGAC
Dpse_Ory_transc AGTATATCTTTTAATTCTTGATGCCTCGAAATTGCGTTTAGCTTCCATGAGGACTTGGAC
Dobs_Ory_transc ACTATATCGTTTAATTCTTGATGCCTCGAAATTACGTTTAGCTTCCATTAGGACTTGGAC
Dgua_Ory_transc AGTATATCTTTTAATTCTTGTTGCTTCGAAATTACGTTTAGCCTCGATGAGGACTTGAAC
Dmel_Ory_transc ACTATATCGTTTAATTCGCGATGCTTCAAAATGTCTTTTAGCTTCCATTAAAAACTGGAC
                * ****** ******** .* ***.**.****  * ******.** ** *..* .**.**

Dath_Ory_transc CACCCGATTGGCTTCATTGAAAAAAGCTTCATTGATATCAGTAAATAAATTTAGTTCTAG
Dpse_Ory_transc CACCCGGTTAGCTTCATTAAAAAAAGCTTCATTAATATCAGTAAACAAATTTAGTTCAAG
Dobs_Ory_transc CACGCGGTTGGCTTCATTAAAAAAAGCTTCATTGATATCAGTAAATAAATTCAGTTCAAG
Dgua_Ory_transc CACCCTGTTGGCTTCATTAAAGAAAGCTTCATTGATATCAGATAATAAATTTAGTTCAAG
Dmel_Ory_transc TACCCGGTTAGCTTCATTAAAAAATTCATCATTAATGTCCGAATATAAATTAAGATCCAA
                .** * .**.********.**.**  * *****.**.** *   *.***** ** ** *.

Dath_Ory_transc AACATCCGGTTCATCCATGATTTCTTTAAAAATTACAGGTTCTTCCATATCTATCTCC--
Dpse_Ory_transc AACATCCGCTTCATCCATGATTTCGTTAAAAATTAAAGGTTCTTCTATATCTGTTTCC--
Dobs_Ory_transc AACATCCGTTTCATCCATGATTTCTTTAAAAATTAAAGGTTGTTCTATATCTGTATCC--
Dgua_Ory_transc AACATCCGTTTCATCCATGATTTCTTTAAAGATTAAAGGTTGTTCTATATCTGTCTCC--
Dmel_Ory_transc AACATCAGTTTCATCTATTACCTCTTGAAATAAAAGTTGAGGCTCCGAGTTTTCGTCCAC
                ****** * ******.** *..** * *** *  *   *   .**.. .*.* . ***  

Dath_Ory_transc ----ATGGGCTTATTTATTTTCTTCTTATCCTTTTTAGTTGTCATGATGAAAAATATA-T
Dpse_Ory_transc ----TTAGGCTTATTTATTTTCTTCTTATCCTTTTTAGATATCAT---------------
Dobs_Ory_transc ----TTGGGCTTATTTATTTTCTTCTTATCCTTTTTTGGTATCATTATGG-AAATATA-T
Dgua_Ory_transc ----TTGGAAGTATTTATTTTCTTCCTATCCTTTTTAGGTATCATTATGGAAAATATATT
Dmel_Ory_transc GTTGTTCGCCTTTTTGGCTTTCTTTCTGTCCTTATTGGAAGCCAT---------------
                     * *   * ** ..******..*.***** ** *  ..***               

Dath_Ory_transc GTTGATCCGTAAATGTTGCTTTTATATTTG-AATACTCTGTACAGGCAAAACATTGAATG
Dpse_Ory_transc ------------------------------------------------------------
Dobs_Ory_transc TTGGATTCGTTAATGTTTCCCGTATCTTTGTAGTACTCGGTAGAGACAAAACATTGACTG
Dgua_Ory_transc TTTTATCCGTAAAT----CTTGTATCTAATAAATACTAGGTACAGATAGGACATTGACTG
Dmel_Ory_transc ------------------------------------------------------------
                                                                            

Dath_Ory_transc ATTTCGCAGGGCCAATATGCTC-TGACATATTTTTATACCCGGTACTTGATAATTTTCAA
Dpse_Ory_transc ------------------------------------------------------------
Dobs_Ory_transc ------------------------------------------------------------
Dgua_Ory_transc ATTTCCCAGAGCCAACAGGGTTGTAAAATATT----------------------------
Dmel_Ory_transc ------------------------------------------------------------
                                                                            

Dath_Ory_transc TGCGTTCGTGAAGAGTTTCCATTTCTTGTG
Dpse_Ory_transc ------------------------------
Dobs_Ory_transc ------------------------------
Dgua_Ory_transc ------------------------------
Dmel_Ory_transc ------------------------------


                     
CLUSTAL format alignment by MAFFT (v7.452)


Dath_kl-3_trans GCATTCCAGATCAAAATATAATTTAATAAATATCGGTCGAGACATTTGGGAGTAGTTCAA
Dpse_Kl-3_trans ------CGCAGAGAGGATTGCTCCTCCCCGTGCCCGCCGG------TGGTAGCAGTC---
Dobs_kl-3_trans ------------------------------------------------------------
Dmel_Kl-3_trans ------------------------------------------------------------
                                                                            

Dath_kl-3_trans ACACAAACAGAATACACAGATATCTTGAAGTCGAGGCACGTGTGCCTTGACAAAATCGTT
Dpse_Kl-3_trans ------ACGCTTCCCACCGACGTTTGGG--------------------------------
Dobs_kl-3_trans -----------------------TTTGA--------------------------------
Dmel_Kl-3_trans ------------------------------------------------------------
                                                                            

Dath_kl-3_trans CCGACGGATTATGTATTACAAATTCAAATTTGTTTGGGATCATTTAAATTTTAGATAATC
Dpse_Kl-3_trans ----------TTGACATCCCAGCCCGTGCTTGATCCAG------------TAATTTAAAT
Dobs_kl-3_trans ----------AAGTCCTGGAAGTCCGTGTTTA-----------------------TAATC
Dmel_Kl-3_trans ------------------------------------------------------------
                                                                            

Dath_kl-3_trans TCGATGGTTAGTAAATTAATTTATCAATTTATTTTTCATTATTTAACATCACACAAAAGT
Dpse_Kl-3_trans TATCTATGTAGTAAATTAATTTATCTATTTATTTCT-TTTATTTTACATCACACAAAAGA
Dobs_kl-3_trans TCGCTAGTTAGAAAATTCATTTATTTATTTATTTTTAATTATTTTACATCACACAAAAGT
Dmel_Kl-3_trans --------------------------------------TTATTTAACATCACATAAAAGT
                                                      ****** ********.***** 

Dath_kl-3_trans GCAACACCACGCAAGGTCCAATGATCTGGATGCTTATTTGATTGCAGCCATAAGGGACAT
Dpse_Kl-3_trans GCAACACCACGCAAGATCCAATGATCTGGTGGCTTATTTGATTGCAGCCATAGGGGGCAA
Dobs_kl-3_trans GCAACACCACGCAAAATCCAATGATCTGGTTGCTTATTAGATTGCAGCCATAAGGGACAA
Dmel_Kl-3_trans GCAACACCCCTTAAAGTCCAGTGGTCAGGATGCTTATTTGACTGCAGCCATAGAGCACAA
                ******** * .**..****.**.** **  ******* **.**********..* .** 

Dath_kl-3_trans ATGTAATTTAAGTCGGTACGATTAATTTTTTTGTAAACAGGGCAAGTGTATAATTTTGGA
Dpse_Kl-3_trans ATATAATTCAAGTCGGTACGATTGATTTTTTTGTAAACAGGGCAAGTGTATAATTTTGGA
Dobs_kl-3_trans ATGTAATTTAAGTCGGTACGATTGATTTTTTTGTAAACAGGGCAAGTGTATAGCTTTGGA
Dmel_Kl-3_trans ATGTAATTTAAATCTGTTCTATTAATTTTTTTATAAACAGGACAAGTGTATAATTTCGAA
                **.*****.**.** ** * ***.********.********.**********..**.*.*

Dath_kl-3_trans TTTTTTGCAGCTGTCGAAAATATGGCATAAATGTGAACCACTGGCATTAGAGTGAACAAA
Dpse_Kl-3_trans TTTTTTGCAGCTGTTGAAAATATGGCATATATGTGAACCACAGGCATTAGAGTAAACAAA
Dobs_kl-3_trans TTTTTTGCAGCTGTTGAAAATATGGCATAGATGTGAACCACTGGCATTAGAGTAAACAAA
Dmel_Kl-3_trans TTTTTGGCAGCCGTTGAGAATATTGCATAAATATGAATTACTGGCATTAAAGTAAAAAGA
                ***** *****.**.**.***** ***** **.****..** *******.***.** *.*

Dath_kl-3_trans ACCTTATTTGTTGCTTCTACCAATCGACATGTGCGTTTATCCCAACCAGCGCCATCTACG
Dpse_Kl-3_trans ACCTTATTTGTTGCTTCTACCAATCGAGATGTGCGTCTATCCCAACCAGCGCCATCTACG
Dobs_kl-3_trans ACCTTATTTGTTGCTTCTACCAATCGAGATGTGCGTCTATCCCAACCAGCGCCATCAACG
Dmel_Kl-3_trans ACCTTATTTGTTGCCTCTACTAATCGAGATGTCCGCTTATCCCAACCAGCACCATCTACG
                **************.*****.****** **** **..*************.***** ***

Dath_kl-3_trans TATAATCCATACACAAAGACACCTTCTTTAGGTGGTTTTTTGCACTCCTCTGTGCCAACT
Dpse_Kl-3_trans TATAATCCATATACAAATACTCCTTCCTTAGGTGGTTTCTTGCATTCTTCTGTACCAACT
Dobs_kl-3_trans TATAGTCCATATATAAATACGCCTTCTTTGGGTGGTTTCTTGCACTCTTCTGTGCCAACT
Dmel_Kl-3_trans AATAAACCGTATACAAAGACACCTTCTTTTGGTGGCTTTTTACATTCCTCAGGTCCAACT
                 ***. **.**.*.*** ** *****.** *****.**.**.**.**.** *  ******

Dath_kl-3_trans TTTAGGACGTCATTGTGCATTGTGACTTGATCTAAGGCCCATCCTTGGTGAGCTCGGGCT
Dpse_Kl-3_trans TTAAGAACGTCATTGTGCATTGTAACTTGATCTAATGCCCATCCTTGGTGAGCCCGAGCT
Dobs_kl-3_trans TTAAGTACGTCATTGTGCATTGTGACTTGATCTAGTGCCCAGCCTTGGTGAGCTCGAGCT
Dmel_Kl-3_trans TTAAGAACGTCGTTATGCATTGTCACTTGGTCGAGAGCCCAGCCTTGATGAGCACGAGCT
                ** ** *****.**.******** *****.** *. ***** *****.***** **.***

Dath_kl-3_trans ACCTCTTGTCGCATTGCCGTCAAAAAGCCTTGAGGATTAAAAAAGCCCGACATCCAAAAA
Dpse_Kl-3_trans ACCTCTTGTCGCATTGCCGTCAAAAAACCTTGGGGATTAAAAAAGCCTGACATCCAAAAG
Dobs_kl-3_trans ACCTCTTGTCGCATTGCCGTCAAAAAGCCTTGCGGGTTAAAAAATCCTGACATCCAAAAA
Dmel_Kl-3_trans ACCTCTTGTCGCATTGCAGTCAGAAATCCTTGTGGATTAAAAAATCCAGACATCCAAAAG
                ***************** ****.*** ***** **.******** ** ***********.

Dath_kl-3_trans ACGACGGGACGAGAACCAAAACACCAGGTATAAAACTGGGTATGACGTTCAATTAGTTCA
Dpse_Kl-3_trans ACTACGGGACGAGAACCAAAACACCAGTTATTAAATTGAGTGTGACGTTCAACAAGTTCA
Dobs_kl-3_trans ACTACGGGACGAGAACCGAAACACCAGTTATTAAATTGAGTATGACGTTCAACTAGTTCA
Dmel_Kl-3_trans ACTACAGGACGTGCTCCAAAACACCAATTGTAAAATTGAGTGTGACGCTCGAGGAGTTCA
                ** **.***** *  **.********. *.* ***.**.**.*****.**.*  ******

Dath_kl-3_trans GTAAACCAAAAGCCCAAACTAGAAGACAGCCAACTACCGCGCTTGAAAACGGTTGGAACA
Dpse_Kl-3_trans GTAAACCAAAAACCCAAACTAGATGACAGCCAGCTTCCGCGCTTGAACACTGTAGGAACG
Dobs_kl-3_trans GTAAACCAAAAACCCAAACTAGATGACAGCCAACTACCGCGCTTGAAAACGGTTGGAACA
Dmel_Kl-3_trans GTGAACCAAAAACCTAAGCTGGAGGACACCCAACTACCTCTCTTAAACACTGTCGGCACC
                **.********.**.**.**.** **** ***.** ** * ***.** ** ** ** ** 

Dath_kl-3_trans CGAGCATTAAAAATGTTATCCAGAGCATCGCGCAAGGTTTCACTCATTATTATAGTTCCT
Dpse_Kl-3_trans CGAGCATTAAAAATGTTATCCAGAGCATCGCGCAAGGTTTCACTCATTATTATAGTTCCT
Dobs_kl-3_trans CGAGCATTAAAAATGTTATCCAGAGCGTCGCGCAAGGTTTCACTCATTATTATAGTTCCT
Dmel_Kl-3_trans CGTGCATTAAATATATTGTCCAAAGCATCTCGTAGATTTTCACTCATGATAATAGTACCT
                ** ******** **.**.****.***.** **.*.. ********** ** ***** ***

Dath_kl-3_trans TCAACTGCAAGTAGCAAATCTTTAAAAGTTGTACGTACAAGTACGATTATGCGTTGCATT
Dpse_Kl-3_trans TCAACAGCAAGTAGTAAATCTTTCAACGTTGTACGTACAAGTATGATTATGCGTTGCATT
Dobs_kl-3_trans TCAACAGCAAGTAGTAAATCTTTTAGCGTTGTACGTACAAGTACGATTATGCGTTGCATT
Dmel_Kl-3_trans TCAACGGCAAGAAGCAGGTCCTTGAAAATGCTCCGTACTAAAATTATAATCCTCTGCATT
                ***** ***** **.*..**.** *. .*  * ***** *. *. ** ** * .******

Dath_kl-3_trans CTGTCGATTTCCTGGCGAAGGAATATGTTCATCGAACTGTTTACTCCCATGGCAAGAAGA
Dpse_Kl-3_trans CTGTCGATTTCCTGGCGAAGGAATATGTTCATCGAACTGGTCGCTCCCATAGCAAGAAGA
Dobs_kl-3_trans CTGTCGATTTCCTGTCGAAGGAATATGTTCATCGAACTGGTCGCTCCCATAGCAATAAGA
Dmel_Kl-3_trans CTGTCAATTTCTTGACGAAGAAAAATATTCATCGAGCTCGTGGCTCCCATTGCAATTAGA
                *****.*****.** *****.** **.********.**  * .******* ****  ***

Dath_kl-3_trans TGGTGCTTTACATCGAACATATCAAAGGCTGCAGGTGTTTTGCTTAACATCTCCTTTACT
Dpse_Kl-3_trans TGGTGCCTTACGTCGAACATATCAAAAGCTAAAGGTGTTTTGACTAACATCTCCTTTACT
Dobs_kl-3_trans TGGTGCCTTACGTCGAACAAATCAAAAGCTAAAGGTGTTTTGATTAACATCTCCTTTACT
Dmel_Kl-3_trans TGCTGTTTTACATCGAACAGATCAAAAGCCAAAGGCGTTTTGCTTAGCATTTCCTTTACT
                ** **..****.******* ******.**.. ***.****** .**.***.*********

Dath_kl-3_trans TGACGAGCCACTCGATCTTCTCTTGTTTCTCCAGTGCCCGACGAAGACTCTTTAGGTTGA
Dpse_Kl-3_trans TGACGAGCTACACGATCTTCTCTTGTTTCTCCAGTGCCCGATGAAGACTCTTTAGGTTGA
Dobs_kl-3_trans TGACGAGCCACTCGATCTTCTCTTGTTTCTCCCGTGCCCGATGAAGACTCTTTAGGTTGA
Dmel_Kl-3_trans TGACGTGCAACTCGGTCTTCTCGAGATTCCCCGGTACCGGCGGACGATTCTTTAGGTTGA
                ***** ** ** **.*******  * ***.** **.** *  ** **.************

Dath_kl-3_trans ATCGCCATAATTTCGTCTAAAATATTACGCATGGTATTAGTTTGATAGGTAATTTCGGCA
Dpse_Kl-3_trans ATCGATATAATTTCGTCTAAAATATTCCGCATTGTATTAGTTTGGTAGGTAATTTCGGCA
Dobs_kl-3_trans ATCGACATAATTTCTTCCAAAATATTGCGCATTGTATTAGTCTGGTAGGTAATTTCGGCA
Dmel_Kl-3_trans ATGGACATAATTTCATCCAAAATATTTCTCATGGTATTGGTTTGATACGTAATTTCAGCA
                ** * .******** **.******** * *** *****.**.**.** ********.***

Dath_kl-3_trans TTCGAATGAAATCCATATACTTGAGGGGGATCTACATTGTTCATTTCATCTATAGCTGAC
Dpse_Kl-3_trans TTTGAATGAAATCCATACACTTGAGGGGGATCTACATTTAACATTTCATCTATTGATAAC
Dobs_kl-3_trans TTTGAATGAAATCCATATACTTGAGGGGGATCTACATTTACCATTTCATCTATAGATAAC
Dmel_Kl-3_trans TTAGAATGAAATCCATACACTTGAGGTGGGTCTACGTTTGCCATGTCATCAATAGCTGCC
                ** **************.******** **.*****.**   *** ***** ** * *. *

Dath_kl-3_trans AAGTATGCTTCTTGCTCTTTAAAGCTGTATACTTTATACCCTTTAAAGAATCCAAATGTA
Dpse_Kl-3_trans AAGTATGCTTCCTGCTCTTTAAAACTGTACACTTTATAGCCTTTAAAAAATTGAAAATTA
Dobs_kl-3_trans AAGTATGCTTCTTGCTCCTTAAAGCTGAATACTTTGTACCCTTTAAAAAATTGAAAATTA
Dmel_Kl-3_trans AAATAAGCTTCCTGCTCCTTAAAACTGTATACTTTATATCCCTTAAAGAATTGAAAACAG
                **.** *****.*****.*****.*** *.*****.** **.*****.***. ***   .

Dath_kl-3_trans TCTTCAAAAAGAGCATCATGGAACCACACTCTTGTAAATGTATTTAATAAACGTTTGTCG
Dpse_Kl-3_trans TCTTCGAAAAGATTATCATGGAACCACACTCTTGTAAATGTATTTAATAAACGTTTGTCG
Dobs_kl-3_trans TCTTCGAAAAGTGCATCATGAAACCACACTCTTGTAAATGTATTTAGTAAACGTTTGTCG
Dmel_Kl-3_trans TCTTCGAAAAGTGTATCGTGAAACCATACTCTTGTAAATGTATTAAGTAAACGTTTGTCA
                *****.*****  .***.**.*****.***************** *.************.

Dath_kl-3_trans TAGTCATCAGTTACTCGGCCCCCATATTGGACTTCACCTAGCATATATCGTACCGTTACC
Dpse_Kl-3_trans TAGTCATCAGTAACTCGGCCACCATATTGGACTTCACCTAGCATATATCGTACCGTTACC
Dobs_kl-3_trans TAGTCATCAGTCACTCGCCCACCATATTGGACTTCACCCAACATATATCGTACCGTAACC
Dmel_Kl-3_trans TAGTCATCAGTAACGCGACCTCCATATTGGACTTCCCCAAGCATGTAACGCACAGTCACC
                *********** ** ** ** ************** ** *.***.** **.** ** ***

Dath_kl-3_trans CAACTTATACCTTTTCCTTGTTCGAGATCATCAAGATGATTTTGAACAAACAAACAACTG
Dpse_Kl-3_trans CAACTTATCCCTTTTCCTTGTTCGAGATCATCAAGATGATTTTGAACAAACAAACAACTG
Dobs_kl-3_trans CAACTTATCCCTTTTCCTTGTTCGAGATCATCAAGATGATTTTGAACAAACAAGCAACTG
Dmel_Kl-3_trans CAGCTTATTCCCTTTCCTTGCTCTATGTCATCCAAATGATTTTGAACAAATAAACAACTT
                **.***** **.********.** * .***** *.***************.**.***** 

Dath_kl-3_trans GCTAACCAATCAGAAGAATTAAATTCATATGGGATATTCCAACCAAGAGGGCCAAACTTT
Dpse_Kl-3_trans GCATACCAATCAGAAGAATTAAATTCATATGGGATATTCCAACCAAGCGGGCCAAACTTT
Dobs_kl-3_trans GCATACCAATCAGAAGAATTAAATTCATATGGAATATTCCATCCAAGGGGGCCAAACTTT
Dmel_Kl-3_trans GCATACCAGTCGGATGAATTAAATTCATAGGGTATATTCCAACCTAGAGGTCCAAACTTT
                **  ****.**.** ************** ** ******** ** ** ** *********

Dath_kl-3_trans CGTCGCTCCTGTACAACAGTGTGAAGAAATGATATTGAGTAGACGAGCGGCAAGTAAAAA
Dpse_Kl-3_trans CGCCGCTCTTGTACAACAGTGTGTAGAAATGATATTGAGTAGACGAGAGGCAAGTAAAAA
Dobs_kl-3_trans CGTCGCTCCTGTACAACAGTATGAAGAAATGATATTGAGTAGACAAGAGGCAGGTAAAAT
Dmel_Kl-3_trans CGCCTTTCTTGCACTACTGTATGAAGGAATGATATGGAATAAACCAAAGGCAAGTAAAAT
                **.* .**.**.** ** **.** **.******** **.**.** *. ****.****** 

Dath_kl-3_trans GGTGATTGTGAGTAGTCCAAGAAATCTTGTGACAAATTTGTATAAGTTCTTTTTAAGCCA
Dpse_Kl-3_trans GGTGATTGTGAGTAGTCCAAAAAATCTTGTGACAAATTTGTATAAGTTCTTTTTAAACCA
Dobs_kl-3_trans GGTGACTGTGAATAGTCTAAAAAATCTTGTGACAAATTTGTATAAGTTCTTTTTAAACCA
Dmel_Kl-3_trans GGAGATTGCGAATAGTCCAAAAAATCTTGGGATAAGTTGGTATATGTCCTTTTTAGTCCA
                ** **.**.**.*****.**.******** **.**.** ***** **.*******. ***

Dath_kl-3_trans GCACGAATTCCAGCAGGTGGTTCATTAGTATACTTCAAAGACATTTGCAGTAATGTTATT
Dpse_Kl-3_trans GCACGAATTCCAGCAGGTGGCTCATTGGTATACTTCAAAGCCATTTGCAGTAATGTTATT
Dobs_kl-3_trans GCACGAATTCCAGCAGGTGGTTCATTAGTATACTTCAAAGACATTTGTAGTAAGGTTATT
Dmel_Kl-3_trans GCACGTATTCCAGCAGGTGGTTCATTAGTATATTTTAGGCACATTTGAAGCAAAGTTATT
                ***** **************.*****.*****.**.*..  ****** **.** ******

Dath_kl-3_trans GGAAACTTTGGGTGTGGCTCTGTTGTTATCCATATACGAAAATTAGGGCTGACCGGGGCT
Dpse_Kl-3_trans GGAAACTTTGGATGCGGCTCTGTTGTTATCCATATACGAAAATTAGGGCTGACTGGGGCA
Dobs_kl-3_trans GGAAATTTTGGGTGCGGTTCTGTTGTTATCCATATTCGAAAATTAGGGCTGACCGGGACG
Dmel_Kl-3_trans GGAAATTTGGGGTGCGGCTCTGTTGTGATCCATATTCGAAAATTTGGGTTGACGGCTGCA
                *****.** **.**.**.******** ******** ******** ***.**** *  .* 

Dath_kl-3_trans TCTTTCCCCAGGCGCTCAAGCTCCAAAATCTGTAATGTAAGCTCTGTCATATATTCCAAT
Dpse_Kl-3_trans TCTTTACCCTGGCGTTCAAGCTCCAAAAGCTGTACTGTAAGCTCTGTCATATATTCCAAT
Dobs_kl-3_trans TCCTTACCCTGGCGCTCAAGCTCCAAAAGCTGCACTGTAAGCTCTGTCATATATTCCAAT
Dmel_Kl-3_trans TCTTTTCCCTGTCGCTCAAGCTCTAAAATTTGGACTGTAAGCTCTACCATGTATTCTAAT
                **.** *** * **.********.**** .** * **********..***.*****.***

Dath_kl-3_trans CCCAAATGGCAATTTTGCAAAAGCACCCATCCACCATCCTCCAAGCAGGCCAAAATCAGC
Dpse_Kl-3_trans CCTAAATGACAATTTTGCAAAAGCACCCATCCCCCATCCTCCAAGCAGGCCAAAATCAAC
Dobs_kl-3_trans CCCAAGTGGCAATTTTGCAAAAGCACCCATCCTCCATCCTCCAAGCAGGCCAAAATCAGC
Dmel_Kl-3_trans CCTAAGTGACAGTTTTGCAATAACACCCATCCTCCGTCTTCTAGGCAGGATAATATAAGC
                **.**.**.**.******** *.********* **.**.**.*.***** .** ** *.*

Dath_kl-3_trans TTTCGTGCATGTATTTCCTGACCCTGGCCCATAGATATGGGGTGACACTTAAGTTCATTT
Dpse_Kl-3_trans TTTCGTGCATGTATTTCCTGACCCTGGCCCATAGATATGGGGTGACATTTAAGCTCATTT
Dobs_kl-3_trans TTTCGAGCATGTATTTCCTGACCCTGGCCCATAGATATGGGGTGACACTTAAGCTCATTT
Dmel_Kl-3_trans TTTCGAGCATGAATTTCTTGACCTTGGCCCATAGAAATAGGATGACACTTAAGCTCATTT
                ***** ***** *****.*****.*********** **.**.*****.*****.******

Dath_kl-3_trans TTCTTAGCAAGAAGTTCAATATTCGAAGACGGATCCGACCCAAGCGAAAGGAAACATATC
Dpse_Kl-3_trans TTCTTAGCAAGAAGTTCAATGTTCGAAGAAGGATCCGACCCAAGTGATAAAAAACATATC
Dobs_kl-3_trans TTTTTGGCAAGAAGTTCAATGTTCGATGAAGGATCCGACCCAAGCGATAAGAAACATATC
Dmel_Kl-3_trans TTTTTGGCGAGTAGTTCAATATTTGATGACGGATCAGACCCAAGAGATAAGAAACAAATC
                **.**.**.** ********.**.** ** ***** ******** ** *..***** ***

Dath_kl-3_trans AAAGGCATTAGTACTCGACTTTCCAACAGCAATTCCTCAAAATTTAACACAACTGGTTCT
Dpse_Kl-3_trans ATAGGCATTAGTATTCGACTTTCCAGCAGCAGCTCCTCAAAATTTAACACAACTGGTTCT
Dobs_kl-3_trans ATAGGCATTAGTACTCGACTTTCCAGTAAAAGTTCCTCAAAATTTAATACAACTGGTTCT
Dmel_Kl-3_trans ATTGGCATAAGTTCCCGGCTTTCTAACAATAACTCTTCAAAGTTTAGTACTACTGGCTCG
                *  ***** *** ..**.*****.*..*. *..**.*****.****..** *****.** 

Dath_kl-3_trans GCGAACCGCTCACCCAATGAGTGAGCTATATATTTTCGACTTTGGGCAATAGTTCGATCC
Dpse_Kl-3_trans GCAAACCGTTCACCTAAAGAATTAGCTATATATTTCCGACTTTGAGCAATTGTTCGATCC
Dobs_kl-3_trans GCAAAACGTTCACCTAAAGAGTTAGCTATATATTTTCGACTTTGAGCAATAGTTCGATCC
Dmel_Kl-3_trans GCAAAACGATCTCCCAATGAATTAGCAATATATTTTCGGCACTGTGAAATAGTTCGATCC
                **.** ** ** **.** **.* *** ********.**.* .** * *** *********

Dath_kl-3_trans ATACACCATGAACGTATAAGTAGCATCTTTCGGAATGGGTCTAAAGAATGAAAACCATCT
Dpse_Kl-3_trans ATACACCATGAACGTATTAGAAGCATCTTACGGAATGGGTCTAACGAATTAAAACCATCT
Dobs_kl-3_trans ATACACCACGAACGTATGAGAAGCATTTTACGGAATGGATCTAAAGAATTAAAACCATCT
Dmel_Kl-3_trans ATACACCACGAACGAACAAGCAACATTTTTCGAAATGGATCTAATGAATTATATCCATCC
                ********.***** *. ** *.***.** **.*****.***** **** * * *****.

Dath_kl-3_trans GGGACAATTTCATTTTCGGGCGCATCTTTTTTATACCATGAAAGCCAAGCGCGCTCATTT
Dpse_Kl-3_trans GGGACTGATTCATTTTCGGGAGCATCTTTTTTATACCACGAAAGCCAAGCACGTTCATTT
Dobs_kl-3_trans GGGACAGATTCATTTTCGGGAGCATCTTTTTTATACCATGAAAGCCAAGCACGTTCATTC
Dmel_Kl-3_trans GGTATAATTTCATTCTCGGGAGCATCCTTTTTATACCACGTAAACCAAGCCCGTTCATTG
                ** *. . ******.***** *****.***********.* **.****** **.***** 

Dath_kl-3_trans CCACTCACTTTTGTCAATATGTTTACGAAAGGATTTAAAATAGTAAGCTGAACCAGGTTT
Dpse_Kl-3_trans CCACTCACTTTTGTCAATATGTTAACGAAAGGAGTTAAGTTAGTAAGCTGAACCAGGTTG
Dobs_kl-3_trans CCACTCACTTTTGTCAATATGTTAACGAAAGGAGATAAGTTTGTAAGCTGAACCAGGTTT
Dmel_Kl-3_trans CCACTAACTTTACTTAATATGTTGACAAATGGAGTTAGATTAGTCAGTTGTACTAAATTC
                ***** *****  *.******** **.** ***  **.. * ** **.** **.*..** 

Dath_kl-3_trans AGCCATGTCTCATCTGTCACCCACCGAAACGGTACTGGAGGGCAGTCGTTTAGATTTAAT
Dpse_Kl-3_trans AGCCATGTTTCATCTGTCACCCACCGAAATGGTACCGGAGGGCAGTCGTTTAGATTTAAT
Dobs_kl-3_trans AGCCATGTTTCATCTGTCACCCACCGAAACGGCACTGGGGGGCAGTCGTTGAGATTTAAT
Dmel_Kl-3_trans AACCACGTTTCATCCGTGGTCCACCGAAACGGAACAGGAGGGCAGTCATTGAGATTTAAT
                *.***.**.*****.** ..*********.** ** **.********.** *********

Dath_kl-3_trans GCTGCACCTCCTTTAATAAATGTTTGAAACTCATCAAATGTTATTAACTCAAGCTGGCGA
Dpse_Kl-3_trans GCTGCACCTCCTTTGATAAATGTTTGAAACTCATCAAATGTTATTAGCTCAAGCTGGCGA
Dobs_kl-3_trans GCTGCACCTCCTTTAATAAATGTTTGAAACTCATCAAATGTTATTAACTCAAGCTGGCGA
Dmel_Kl-3_trans GCCGCACCGCCTTTTATAAATACCTGAAACTCATCAAAGGTAATTAACTCAAGCTGGCGA
                **.***** ***** ******...************** ** ****.*************

Dath_kl-3_trans TCAATACTCAGTGCCATTAACAATACAAGCAGAAACTTATCTTTTTCGTATAGTCCACGA
Dpse_Kl-3_trans TCAATACTCAGTGCCATTAACAATACAAGCAAAAACTTATCTTTTTCGTATAGACCACGA
Dobs_kl-3_trans TCAATGCTCAGTGCCATTAACAGTACAAGCAGAAACTTATCTTTTTCGTAAAGACCACGA
Dmel_Kl-3_trans TCAATACTTAGTGCCATCAAAAGAACAAATAAAAACTTGTCCTTTTCATATAATCCTCTA
                *****.**.********.** *. ****..*.******.**.*****.** *. ** * *

Dath_kl-3_trans GACTTATAGCGATAGATTTCGAATGTTAGGTAATTAATAATTCGCTTTATGCGCTTCTGT
Dpse_Kl-3_trans GATTTATATCGATAGATTTCGAATGTTAGGTAATTAACAATTCGCCTTATGCGTTTCTGT
Dobs_kl-3_trans GATTTATAGCGATAGATTTCGAATGTTAGGTAATTAACAATTCGCCGTATGCGCTTTTGT
Dmel_Kl-3_trans GATTTGTAGCGATATATTTCGAATGTTAAATAATTTATAATTCGTTTAATGCGTTTTTGT
                **.**.** ***** *************..***** *.******..  *****.**.***

Dath_kl-3_trans GTTATATGAGTTTTTGCTGAATTATACATGGATGCGTCAAAGCGTTCTAAGAACTGCACT
Dpse_Kl-3_trans GTTATATGAGTTTTTGCTGAATTATACATTGATGCGTCAAAACGTTCTAAGAACTGTACT
Dobs_kl-3_trans GTTATATGAGTTTTTGCTGAATTATACATGGATGCGTCAAAACGTTCTAAGAACTGTACT
Dmel_Kl-3_trans GTTATATGCGTTTTTGATGAATTATACATAGACGCATCAAAGCGCTCAAGGAACTGTACT
                ******** ******* ************ **.**.*****.**.** *.******.***

Dath_kl-3_trans AGAGATGTCTGGTACATGTTGTTTACCCTTGCCATACTGCATACAAGGAAATATAAGACG
Dpse_Kl-3_trans AGAGATGTCTGATACATGTTGTTTACCCTTGCCATACTACATACGAGAAAATACAAGACG
Dobs_kl-3_trans AGAGATGTCTGGTACATGTTGTTTACCCTTGCCATACTACATACGAGGAAATACAGGACG
Dmel_Kl-3_trans AATGAAGTTTGATACATATTGTTAACTCTTGCCATACTACAAACTAGGAAATATAATACA
                *. ** **.**.*****.***** **.***********.** ** **.*****.*. **.

Dath_kl-3_trans CTACCCCGGGTAGCAACAACTCGGTACTCTTCACGAGCAACGTTTATTTTGGCCTCAGTT
Dpse_Kl-3_trans CTACCACGGGTTGCAACAACTCGATATTCTTCACGAGCGGTATTTATTTTAGCCTCAGTT
Dobs_kl-3_trans CTTCCACGTGTAGCAACAACACGATATTCTTCACGAGCAGAGTTTATTTTCGCCTCAGTT
Dmel_Kl-3_trans CTACCTCTTGTAGCAACAACGCGATATTCTTCACGGGCAGCGTTTATTTTTGCTTCTGTT
                ** ** *  ** ******** **.**.********.**.. .******** **.** ***

Dath_kl-3_trans ACCTTTGCTATTTCAATTTTCTCTTTCACTTCAATAGCGGTATTTTTACTCGTGTTCAAA
Dpse_Kl-3_trans ACTTTTGCTATTTCAATTTTCTCTTTGACTTCAATAGCGGTATTTTTACTCGTGTTTAAA
Dobs_kl-3_trans ACTTTAGCTATTTCAATTTTCTCTTTGACTTCAATAGCTGTATTTTTACTCGTGTTTAAA
Dmel_Kl-3_trans ACTTTAGCAATTTCAATTTTTTCCTTAACTTCAATGGCAGTATTCTTACTGGTGTTTAAA
                **.** ** ***********.**.** ********.** *****.***** *****.***

Dath_kl-3_trans ACATCAATCACTGTCACATCATCAAGCAAACTACCCTGTGTAGTTGATAATTTATGAAGC
Dpse_Kl-3_trans ACTTCAATCACTGTAACATCATCAAGCAAACTACCCTGTGTAGTTGAAAGTTTATGAAGC
Dobs_kl-3_trans ACTTCAATCACTGTAACATCATCAAGTAAACTGCCCTGTGTAGTTGAAAGTTTATGGAGC
Dmel_Kl-3_trans ACCTCAATCACTGTAACGTCGTCTAACAAACTTCCTTTCGTAGTGGACAACTTCTGAAGC
                ** *********** **.**.** *..***** **.* .***** ** *..** **.***

Dath_kl-3_trans AAATTAGCTTCTAGTTCTTTCATTTTTTTCATATTTCCAGTAACAGTCTCAACCAATTGT
Dpse_Kl-3_trans AAATTTGCTTCTAATTCTTTCATTTTTTTCATATTTCCAGTAACAGTCTCAACCAATTGT
Dobs_kl-3_trans AAGTTAGCTTCTAACTCTTTCATTTTTTTCATATTTCCAGTAACAGTCTCCACCAATTGA
Dmel_Kl-3_trans AAGTTAGCTTCAAGTTCTTTCATTTTTTTCATGTTTCCAGTCACAGTCTCAACCAACTGA
                **.** ***** *..*****************.******** ******** *****.** 

Dath_kl-3_trans ACGCGTTCATCTTCGAGTTCCTTTCTTTCTGTGAGAATAACTCTGCCCAGGAGTTGGTCC
Dpse_Kl-3_trans ACGCGTTCATCTTCAAGCTCCTTTCTTTCTGCAAGAATAACTCTGCCTAGGAGTTGGTCC
Dobs_kl-3_trans ACGCGTTCGTCTTCAAGTTCCTTTCTTTCTGCAAGAATAACTCTGCCTAGGAGTTGATCC
Dmel_Kl-3_trans ACCCGTTCATCTTCTAATTCTTTCCTTTCCGCAAGAATAACTCTACCTAATAATTGATCT
                ** *****.***** *..**.**.*****.*..***********.**.*. *.***.**.

Dath_kl-3_trans TCCAAGCCACGCATGGTTACCGTAAAGTCGATAATTGATGTTCGAGCAAATATTTCGGGT
Dpse_Kl-3_trans TCCAGGCCACGCATGGTTACAGTAAAGTCGATAATTGATGTTCGAGCGAATATCTCAGGT
Dobs_kl-3_trans TCCAAACCACGCATGGTTACAGTAAAGTCGATAATTGATGTTCGAGCAAATATCTCTGGT
Dmel_Kl-3_trans TCTAAGCCACGCATTGTCACAGTAAAATCAATAATGGAAGTACGCGCAAATATTTCAGGT
                **.*..******** **.** *****.**.***** ** ** ** **.*****.** ***

Dath_kl-3_trans GTATACGCTGGGTTTGGTAGTTTTGTGGTAATGTAGCACCTAAATGCGGGATTCCAGTCC
Dpse_Kl-3_trans GTATATGCTGGGTTTGGTAGCTTTGTGGTAATGTAGCACCTAAATGCAGAATTCCAATCC
Dobs_kl-3_trans GTATATGCTGGGTTTGGTAGTTTTGTAGTAATGTAGCATCTAAATGCGGGATTCCAATCC
Dmel_Kl-3_trans GTATAGGCAGGATTGGGTAGCTTTGTTGTAATATAACACCTAAATGCGGGATTCCAATCC
                ***** ** **.** *****.***** *****.**.**.********.*.******.***

Dath_kl-3_trans ACTTCTTTGTCGCCTATTTTAATTTTATACTGAGTACCGACTTTAAGAAGATTACGATCT
Dpse_Kl-3_trans ACTTCTTTATCGCCGATTTTTATTTTATACTGAGTACCGACTTTAAGAAGATTACGATCT
Dobs_kl-3_trans ACTTCTTTATCACCTATTTTAATTTTATACTGAGTACCGACTTTAAGAAGATTGCGATCC
Dmel_Kl-3_trans ACTTCTTTATCACCAATTTTTATTTTATATTGGGTACCAACTTTTAAAAGGTTTCGGTCC
                ********.**.** ***** ********.**.*****.***** *.***.** **.**.

Dath_kl-3_trans AATAGATTATCCAAACAAGGATCCAACTCTTCGGCCACATCTTCAATAATAATTGGCATT
Dpse_Kl-3_trans AATAGATTATCCAAACAAGGATCCAATTCTTCTGCAACATCTTCAATAATAATAGGTAGT
Dobs_kl-3_trans AATAGATTATCCAAACAAGGATCCAATTCTTCTGCAACATCTTCAATAATAATGGGAAGT
Dmel_Kl-3_trans AAAAGGTTGTCCAAGCAAGGATCTAACTCCTCTGCAACATCTTCGATTATAATCGGAATT
                ** **.**.*****.********.**.**.** ** ********.** ***** ** * *

Dath_kl-3_trans CCCATGCTAACAGAATCTTCCAAATGGTTCCTAAAATACTTATGATTTAGGGTGGTCACT
Dpse_Kl-3_trans CCCATACTAACTGAGTCTTCTAAATGGTTCCTAAAATACTTATGATTTAAGGTGGTCACT
Dobs_kl-3_trans CCCATACTAACTGAGTCTTCTAAATGGTTTCGAAAATATTTATGATTTAAGGTGGTCACT
Dmel_Kl-3_trans CCCATGCTAACTGAATCTTCCAAATGATTTCTAAAATACTTGTGGTTTAATGTGGTTACA
                *****.***** **.*****.*****.**.* ******.**.**.****. *****.** 

Dath_kl-3_trans GTTAATCCATTTTGCTTCTCTTTGTTTTTGATCCAGACCTTTCCTTGCGATTGAGGATCA
Dpse_Kl-3_trans ATTAATCTATTTTGCTTCTCCTTGTTTTTGATCCAGACTTTTCCTTGCGATTGAGGGTCA
Dobs_kl-3_trans ATTAATCTATTTTGTTTCTCCTTGTTTTTGATCCAGACTTTTCCTTGCGACTGAGGATCG
Dmel_Kl-3_trans ATCACTTTGTTCTGTTTTTCTTTGTTTTTAATCCACACTTTTCCCTGCGATTGTGGATCT
                .*.* *...**.**.**.**.********.***** **.*****.*****.** **.** 

Dath_kl-3_trans ATAAGTAGAGGGAATCTCATTGCCTTTGTGGCGATTATTCCATTTTGTATAGAAAGTTCA
Dpse_Kl-3_trans ATAAGTAGAGGGAATCTCATTGCCTTTGTAGCAATTATTCCATTTTGTATAGAAAGTTCA
Dobs_kl-3_trans ATAAGTAGAGGGAATCGCATTGCCTTTGTCGCAATTATTCCATTTTGTATAGAAAGTTCA
Dmel_Kl-3_trans ATAAGAAGTGGAAATCTCATAGCCTTTGTAGATATTATTCCATTTTGGATTGACAGTTCA
                ***** ** **.**** *** ******** *  ************** ** ** ******

Dath_kl-3_trans TCCGTTGGTAAACCTTGTATATTCCATTCACCAATCTGAGAGCGATCGGTAAGGCTTTCA
Dpse_Kl-3_trans TCCGTTGGTAAGCCTTGTATATTCCATTCGCCAATCTGAGAGCGATCGGTAAGGTTTTCA
Dobs_kl-3_trans TCCGTTGGTAAACCTTGTATGTTCCATTCGCCAATCTGGGAGCGATCAGTAAGGTTTTCA
Dmel_Kl-3_trans TCTGTTGGTAGCCCCTGAATGTTCCACTCACCAATTTGTGAACGATCCGTTAGACTTTCA
                **.*******. **.** **.*****.**.*****.** **.***** ** **..*****

Dath_kl-3_trans ATTAAATTAATATTCGCCGATATTGGTATCATTTTTTCAATAATTTGTTTTGTCCATAAG
Dpse_Kl-3_trans ATTATATTAATATTGGCTGATATTGGTATCATTTTTTCAATAATTTGTTTTGTCCATAAG
Dobs_kl-3_trans ATTATATTAATATTGGCCGATATCGGTATCATTTTTTCGATAATTTGTTTTGTCCAAAAG
Dmel_Kl-3_trans ATGATATTAACATTGGCAGAAATGGGTATCATTTTTTCAATTATTTGTTTAGTCCAAATA
                ** * *****.*** ** ** ** **************.** ******** ***** * .

Dath_kl-3_trans GCCTGGAGGTCACTACGAAATTCTTGATTAAATGGACCAGTATACGATAAAAATGCAGTC
Dpse_Kl-3_trans CTTTGTAGGTCACTACGAAATTCTTGATTAAATGGACCAGTATATGATAGAAATGCAGTC
Dobs_kl-3_trans CTTTGTAGGTCACTACGAAATTCTTGATTAAATGGACCAGTATATGATAAAAATGCAGTC
Dmel_Kl-3_trans CTTTGAAGATCACTTCGAAATTCTTGATTAAATGGTCCCGTATAAGATAAAAATGCTGTC
                 ..** **.***** ******************** ** ***** ****.****** ***

Dath_kl-3_trans AAGAGTACGACGTCGCCTACCAAACGATCAGTCTCGCTTTTAAACGAAGCGATCTGTTCA
Dpse_Kl-3_trans AAGAGTACGACGTCGCCTACCAAACGATCAGTCTCGCTTTTAAATGAAGCGATCTGTTCA
Dobs_kl-3_trans AGAAGTACGACGTCGCCTACCAAACGATCAGTCTCGCTTTTAAACGAAGCGATCTGTTCA
Dmel_Kl-3_trans AGGAGAATAACATCTCCGACCAATCGGTCGGTCTCACTTTTAAATGATGCTATTTGTTCA
                *..** *..**.** ** ***** **.**.*****.********.** ** **.******

Dath_kl-3_trans GTCCATCGAATCTTTTCTCCAGCCAAGCCACCAATGAGAGCCGTTGCTGCATCCATTTTA
Dpse_Kl-3_trans GTCCATCGAATTTTTTCTCCGGCCAATCCACCAATCAGGGCCGTTGCTGCGTCCATTTTA
Dobs_kl-3_trans GTCCATCGAATTTTTTCTCCAGCCAAACCTCCAATTAGGGCCGTTGCAGCGTCCATTTTA
Dmel_Kl-3_trans GTCCATCGGATTTTTTCCCCAGCTAAACCACCAATAAGAGCGGTTGCCGCATCCATTTTG
                ********.**.*****.**.**.** ** ***** **.** ***** **.********.

Dath_kl-3_trans TCCTGACACTTTTTAGCTTCCCCCAAAACGCCCTCCTTCTTGGTTACTGCTTCCTCTAAT
Dpse_Kl-3_trans TCCTGACACTTTTTAGCTTCGCCCAAAACGGCGTCTTTCTTGGATACTGCTTCCTCTAAT
Dobs_kl-3_trans TCCTGACATTTTTTAGCTTCGCCCAAAACGGCGTCCTTCTTGGATACTGCTTCCTCTAAT
Dmel_Kl-3_trans TCCTGGCACTTTTTGGCCTCGTCTAATACGGCGTCCTTTTTTGATACGGCATCCTCCAGT
                *****.**.*****.**.** .*.** *** * **.**.** * *** ** *****.*.*

Dath_kl-3_trans GTTTTCTGGACTTCAGCCAATTCATTTTCTTTCTGCTGAAGCATTTCTTCAGCTTCTTTC
Dpse_Kl-3_trans GTTTGCTGGACTTCAGCTAATTCATTTTCTTTCTGCTGAAGCAGTTCTTCAGCTTCTTTC
Dobs_kl-3_trans ATTTGCTGGACTTCAGCCAACTCATGTTCCTTCTGCTCAAGCAATTCTTCAGCTTCTTTC
Dmel_Kl-3_trans GTTTGTTGAACCTCAGCCAACTCGTTTTCTTTTTGTTGCAGTAGTTCTTCTGCTTCTTGT
                .*** .**.**.*****.**.**.* ***.**.**.*  **.* ****** ******* .

Dath_kl-3_trans AGGTCACCAGACGCTTTTTGATACTTAGCCTCTTGTACGGCTAGATTGGCCTTTAGCGGT
Dpse_Kl-3_trans AGATCACCAGAAGCTTTTTGATATTTAGCCTCTTGTACGGCTAGATTGGCTTTTAACGGT
Dobs_kl-3_trans AGGTCACCAGAAGCTTTTTGATATTTAGCCTCTTGTACAGCTAGATTTGCCTTTAACGGT
Dmel_Kl-3_trans AGATCACTTGAAGCTTTTTGATATTTAGCCTCTTGCACAGCAAGATTTGCCTTTAAGGGC
                **.****. ** ***********.***********.**.** ***** **.****. **.

Dath_kl-3_trans AAAACCTCCTTGTTAACTTCAAAGTATTTTGCCATAGCCATTGTCCAGGATAATAAGCCA
Dpse_Kl-3_trans AGAACCTCCTTGTTAACTTCAAAGTATTTTGCCATAGCCATTGTCCAGGATAATAAACCA
Dobs_kl-3_trans AGAACCTCCTTGTTAACTTCAAAGTATTTTGCCATAGCCATTGTCCAGGATAATAAACCA
Dmel_Kl-3_trans AGTACTTCCTTGTTAACTTCAAAGTACTTTGACATAGCCATGGTCCAAGATAAAAGTCCA
                *. **.********************.**** ********* *****.***** *. ***

Dath_kl-3_trans GCTACGTTACCGCAAGCCACTTTAGCAGCCTCAAATGTATATTGCGGGTACTGAAAATAT
Dpse_Kl-3_trans GCTACGTTACCACAAGCCACCTTAGCAGCATCAAATGTATATTGCGGGTACTGAAAATAT
Dobs_kl-3_trans GCTACGTTCCCACAAGCTACCTTAGCAGCATCAAATGTATATTGTGGGTACTGAAAATAT
Dmel_Kl-3_trans GCTACATTTCCACAAGCCACTTTGGCTGCCTCAAATGTGTATTGCGGATACTGAAAATAG
                *****.** **.*****.**.**.** ** ********.*****.**.*********** 

Dath_kl-3_trans GGAATCATCATGTCGACCATTTCAGCATTTATCAAATCCGTTGGGTACTCTACAATCTTT
Dpse_Kl-3_trans GGAACCATCATGTCGACCATTTCAGCATTTATCAAATCGGTTGGATACTCTACTATTTTT
Dobs_kl-3_trans GGAACCATCATATCGACCATTTCAGCATTTATCAAATCCGTTGGGTACTCCACTATTTTT
Dmel_Kl-3_trans GGCACCATCATATCGACCATTTCGGCGTTAATTAAATCAGTAGGGTACTCTACTATTTTT
                ** *.******.***********.**.** **.***** ** **.*****.** **.***

Dath_kl-3_trans CGAAGAAAGCTTGTATCGGACATAACTTTTAATGACTCCTCCCAGGAACTTTGTATAAAA
Dpse_Kl-3_trans CGAAGAAAACTTGTATCGGACATAACTTTTAATGACTCGTCCCAGGAACTTTGGATAAAA
Dobs_kl-3_trans CGAAGAAAGCTTGTATCGGACATAACTTTTAATGACTCGTCCCAGGAACTTTGAATAAAA
Dmel_Kl-3_trans CTCAAAAAACTTGTATCAGACATAACTTTAAGGGATTCGTCCCAAGAACTTTGTATAAAA
                *  *.***.********.*********** *. **.** *****.******** ******

Dath_kl-3_trans GTTTTCTCCGTATCTGGACGAATGGGCTTGACCTTTCTTTTGAACAGTATACATACACAA
Dpse_Kl-3_trans GTTTTCTCTGTATCCGGACGAATGGGTTTGATCTTTCGCCTAAATAGTATACATACACAA
Dobs_kl-3_trans GTTTTCTCTGTATCTGGACGAATGGGTTTGATCTTACGTCTAAATAGTATACATACGCAA
Dmel_Kl-3_trans GCTTTTTCCGTATCAGGTCGAATAGGTTTTACTTTTCTTCTAAATAAAATACACACACAG
                *.***.**.***** ** *****.**.** *..** * ..*.**.*. *****.**.**.

Dath_kl-3_trans TCCATAATAAGAGTAATTAAGTACGGGGGCTTTCCAAGTTTTCGAACAGTGGCTATGTCA
Dpse_Kl-3_trans TCCATAATAAGCGTTATTAGGTACGGTGGCTTTCCAAGTTTTCGAACAGTGGCTATGTCA
Dobs_kl-3_trans TCCATAATCAGAGTTATTAGGTACGGCGGCTTTCCAAGTTTTCGAACAGTGGCTATGTCA
Dmel_Kl-3_trans TCCATTATTAACGTTATAAGATAAGGGGGTTTTCCCAATTTTCTGACAGTGGCAATATCA
                ***** ** *. ** ** *..** ** **.***** *.***** .******** **.***

Dath_kl-3_trans GCCGCTTTTATTGTTTTCAAAGCCGCTTCAGCTTCTTGTAGAGCAGGAAGAGCCTTTTCC
Dpse_Kl-3_trans GCTGCTTTTATTGTTTTTAAAGCCGCTTCAGCTTCTTCCAAAGCAGGAAGAGCCTTTTCC
Dobs_kl-3_trans GCCGCTTTGATTGTTTTCAAAGCCGCTTCAGCTTCTTCTAAAGCAGGAAGAGCCTTTTCC
Dmel_Kl-3_trans GCCGCTTTAATAGTTTTAAGAGCAGCTTCTGCTTCCTCCAATGCCGGAAGAGCTTTTTCT
                **.***** ** ***** *.*** ***** *****.* .*. ** ********.*****.

Dath_kl-3_trans AACTTTGCTTCAGCAACTTGCTTTACTGCCGATATACTCTTGACAAGGACTTCGGCTTTA
Dpse_Kl-3_trans AACTTTGCTTCAGCAACTTGTTTTACAGCCGATATATTCTTAACAAGAACTTCAGCATTA
Dobs_kl-3_trans AACTTTGCTTCAGCAACTTGTTTTACCGCCGATATATTCTTAACAAGAACTTCAGCTTTA
Dmel_Kl-3_trans AATTTAGCTTCGGCCACATGTTTTACTGCTGAAATGTTTTTTACAAGAACTTCCGCTTGG
                **.** *****.** ** **.***** **.** **..*.** *****.***** ** * .

Dath_kl-3_trans CCTTTCTTTTCGGCCACCTCTACTTTGACTATCTCTGCAGCCGCTTTTGATTCTTCCACG
Dpse_Kl-3_trans CCTTTCTTTTCTGCCACCTCTACTTTAACTATCTCAGCAGCTGCTTTTGATTCTTCAACG
Dobs_kl-3_trans CCTTTCTTTTCTGCTACCTCTACTTTGACTATCTCAGCACCTGCCTTTGATTTTTCAACG
Dmel_Kl-3_trans CCCTTTTTTTCGGCCACTTCCACTTTTACTATTTCAGCTGCAGCTTTGGATTGTTCAACG
                **.**.***** **.**.**.***** *****.** **  * **.** **** *** ***

Dath_kl-3_trans GTTGCCAGAACTTCTTCAGCTTCACCACTGGCAATAGCAATAACTTTGTTCATTTCGATT
Dpse_Kl-3_trans GTTGCCAGAACTTCTTCAGCTTCATCACTAGCAATAGCAATAACTTTGTTCATTTCGATT
Dobs_kl-3_trans GTTGCCAGAACTTCTTCAGCTTCATCACTAGCAATAGCGATAACTTTATTCATTTCGATT
Dmel_Kl-3_trans GTGGCCAAAACGTCTTCTGCTTCTTCACTTGCAAGAGCAATAACCTTGTTCATTTCAATC
                ** ****.*** ***** ***** .**** **** ***.*****.**.********.**.

Dath_kl-3_trans AAATCCTTTTTAAGTATAGCAACTGAAGCCCCTGCCTCATCGAGTTTGTCCAATCCCGAA
Dpse_Kl-3_trans AAATCCTTTTTAAGTATGGCAACTGAAGCCCCTGCCTCATCGAGTTTGTCTAATCCCGAA
Dobs_kl-3_trans AAATCCTTTTTAAGTATAGCAACTGAAGCCCCTGCCTCATCAAGTTTGTCTAAGCCCGAA
Dmel_Kl-3_trans AAATCTTTTTTAAGAATAGCAACAGATGCACCTGCTTCATCAAGTTTATCCAATCCAGAA
                *****.******** **.***** ** ** *****.*****.*****.**.** ** ***

Dath_kl-3_trans CTCATGCGCTCAGACATTATTACAATATTTTCCTGCTTATCTTTGTACAATAATTTATAG
Dpse_Kl-3_trans CTCATGCGCTCAGACATTATAACAATATGATCCTGCTTATCTTTGTACAATAATTTATAG
Dobs_kl-3_trans CTCATGCGCTCAGACATTATAACAATATGATTCTGCTTATCTTTGTATAATAATTTATAG
Dmel_Kl-3_trans CTCATTCGCTCTGACATTATAACAATATGATCCTGTTTGTCTTTATATAATAACTTATAA
                ***** ***** ******** *******  *.***.**.*****.**.*****.*****.

Dath_kl-3_trans CTTTCCAAAAATGATATCAATGATTTTGGAGTTACAAAAGTAATACGCCTAAATCGATCG
Dpse_Kl-3_trans CTTTCCAAAAACGATATTAATGATTTTGGAGTTATAAAAGTAACTCGCCTAAATCGATCG
Dobs_kl-3_trans CTTTCCAAAAACGATATCAATGATTTTGGAGTTACAAAAGTAACTCGCCTAAATCGATCG
Dmel_Kl-3_trans CTTTCTAGAAATGATATTAATGACTTTGGCGTCACAAATGTAACTCTCCGAAACCGATCG
                *****.*.***.*****.*****.***** **.*.*** ****. * ** ***.******

Dath_kl-3_trans AAATACGAAATACAAGCATCTTGTACAGTTTCGTGTATCCAGCTCATGATATCTATTACT
Dpse_Kl-3_trans TAATAACAGACACAAGCTTCTTGTACAGTTTCGTGAATCCAGCTCATTATATCTATTACT
Dobs_kl-3_trans TAATAACATACACAAGCTTCTTGTACAGTTTCGTGAATCCAGCTCATTATATCTATTACT
Dmel_Kl-3_trans TAATAACTTAAACAAGTTTCTTGTACTGATTCATGTATCCAACTCATGATGTCAATAACC
                 ****    * *****. ******** * ***.** *****.***** **.** ** **.

Dath_kl-3_trans TGCATCTTCACCTTGTCACTGCACACAATCTGAAACTCTGACAGATAGTGTCGGGAGACA
Dpse_Kl-3_trans TGATTCTTCACCTTGTCACTGCAAACAAGCTGAAACTCTGCCAGATAGTGTCGGGAGACA
Dobs_kl-3_trans TGATTCTTCACCTTGTCACTGCAAACGAGCGGAAACTCTGCCAGATAGTGTCGGGATACA
Dmel_Kl-3_trans TGATCCTTAACTTTTTCACTACACACAATTTGATAATCAGTCAGATAATGGCGCGATACT
                **  .*** **.** *****.** **.* . ** * ** * ******.** ** ** ** 

Dath_kl-3_trans GCTATACGCGCATCTTCCGGCCATTTCTGGAACCAGTCTATTACGCACCCAGAAATAAGT
Dpse_Kl-3_trans GCAATACGCGCATCTTCCGGCCATTTTTGAAACCAGTCTATTACGCACCCAGAAATAAGC
Dobs_kl-3_trans GCTATACGCGCATCTTCCGGCCATTTTTGAAACCAGTCTATTACGCACCCAGAAATAAGG
Dmel_Kl-3_trans GCGATACGAGCATCTTCCGGCCATTTTTGAAACCAGTCTATAACACAACCGGATATAAGG
                ** ***** *****************.**.*********** **.** **.** ***** 

Dath_kl-3_trans CCAGGAAACTTTAATGAACGCATACGGAATTTTTCTCCAACCGGTGAGAAACAAAGTGCT
Dpse_Kl-3_trans CCAGGAAACTTTAATGAACGCATACGGAATTTTTCGCCCACCGGTGAGAAACATAGTGCT
Dobs_kl-3_trans CCAGGAAACTTTAAAGAACGCATACGGAATTTTTCTCCAACCGGCGAAAAACATAGTGCT
Dmel_Kl-3_trans CCGGGAAACTTTAATGATCGCATTCGAAATTTCTCTCCAACTGGAGAAAAGCAGAGAGCT
                **.*********** ** ***** **.*****.** ** **.** **.**.** ** ***

Dath_kl-3_trans ATATGGAGATTAAATCGGGCACGTGATATGAAGAAATCATAAAGATTATCTTGTGTTGCG
Dpse_Kl-3_trans ATATGGAGATTAAATCGGGCACGTGATATGAAAAAATCGTAAAGATTATCTTGTGTTGCG
Dobs_kl-3_trans ATATGGAGATTATATCGGGCACGTGATATGAAAAAATCGTAAAGATTATCTTGTGTTGCG
Dmel_Kl-3_trans ATATGAAGATTATAGCGGGCACGAGAAATAAAAAAGTCATACAGATTGTCTTGCGTAGCT
                *****.****** * ******** ** **.**.**.**.** *****.*****.** ** 

Dath_kl-3_trans GGTCGCCGCGGGAATTGTTTTTTCATAATGGGAATGAGCTCGCCATAGATTTCATCCATC
Dpse_Kl-3_trans GGTCGCCGCGGATGGAGTTTTTTCATAATTGGAATGAGCTCGCTATAAATTTCATCCATC
Dobs_kl-3_trans GGTCGACGTGGATGGAGTTTTTTCATAACAGGAATGAGCTCGCTATAGATTTCATCCATT
Dmel_Kl-3_trans GGTCGACGAGGTTGGTGTTTTTTCATAACTGGAATTAGCTCGCTATACATTTCATCAAGC
                ***** ** **  .  ************. ***** *******.*** ******** * .

Dath_kl-3_trans TCGTCTTTTGCAAACAGATTAGCGATTTCTCCAGAGCTTAATATGTTATTGATAAATTCC
Dpse_Kl-3_trans TCGTCTTTTGCGAACAGATTAGCGATTTCCCCAGAGCTTAATATGTTATTGATAAATTCT
Dobs_kl-3_trans TCGTCTTTTGCAAACAGGTTAGCGATTTCCCCAGAGCTTAATATGTTATTGATAAATTCT
Dmel_Kl-3_trans TCATCTTTAGCAAAAAGGTTAGCAATTTCACCAGAACTCAAAATGTTATTGATAAATTCT
                **.***** **.** **.*****.***** *****.**.** *****************.

Dath_kl-3_trans AGAAAGGACTCTTCTTTAATTTCATTATCTGTAAATATGAATGTCATGCCACTTCCTTCC
Dpse_Kl-3_trans AGAAATGACTCTTCTTTAATTTCGTTGTCTGTAAATATGAATGTCATGCCACTTCCTTCC
Dobs_kl-3_trans AGAAAGGATTCTTCTTTAATTTCATTGTCTGTAAATATGAATGTCATGCCACTTCCTTCC
Dmel_Kl-3_trans AAAAATGATTCTTCTTTAATTTCATTGGCAGTGAAAATAAAAGTCATGCCATTTCCATCA
                *.*** **.**************.**. * **.** **.** *********.**** ** 

Dath_kl-3_trans AGCCCAGCAGTTCGATATAAATATTTAAGGTCTTCTGTTAAGTTTCCATTATTATATGAA
Dpse_Kl-3_trans AGCCCAGCAGTTCGATATAAAAATTTAAGGTCATCTGTTAAATTTCCATTATTATATGAT
Dobs_kl-3_trans AGTCCAGCAGTTCGATATAAAAATTTAAGGTCGTCTGTTAAATTACCATTATTATATGAA
Dmel_Kl-3_trans AGGCCGGCCGTTCGATACAAAAATTTTAAGTCTTCGGTTAGATTTCCAGTGTTATAGGAC
                ** **.** ********.*** **** *.*** ** ****..** *** *.***** ** 

Dath_kl-3_trans CGTGTTAACGTTATTTGAAAGAATTTATAGCCGGCTATAAACGAAGCAAGACGCGTTAAG
Dpse_Kl-3_trans CGGGTTAAAGTTATTTGAAAGAATTTATAGCCGGCTATAAAAGAAGCAAGACGCGTTAGG
Dobs_kl-3_trans CGCGTTAAAGTTATTTGAAAGAATTTATAGCCAGCAATAAAAGAAGCAAGACGCGTTAAG
Dmel_Kl-3_trans CGAGTTAAAGTCATTTGAAAAAATTTATAGCCAGCTATAAAAGATGATAGTCTTGTCAAG
                ** ***** **.********.***********.** ***** ** *  ** * .**.*.*

Dath_kl-3_trans CTCTGTTTACCAGAACCACCAACTCCCACAAGCAAGGCATTCCCCCGAGGATTGCCTATT
Dpse_Kl-3_trans CTCTGTTTACCAGAACCACCAACTCCCACAAGTAAGGCATTTCCACGAGGATTGCTTATT
Dobs_kl-3_trans CTCTGTTTACCAGAACCACCAACTCCCACAAGCAAGGCATTCCCCCTAGGATTGCTTATT
Dmel_Kl-3_trans CTTTGTTTTCCGGACCCTCCAACACCAACAAGTAAAGCGTTTCCTCTTGGATTACTTATT
                **.***** **.** ** ***** ** *****.**.**.**.** *  *****.*.****

Dath_kl-3_trans ATACGAGATACTATCATTAAGTGTATGAGAGCATCCATAAAGAAAACTAGATCCATATGA
Dpse_Kl-3_trans ATACGAGAGACTATTATTAAGTGTTTGAGAGCATCCATAAAAAAAACAAGATCCATATGA
Dobs_kl-3_trans ATACGCGATACTATTATTAAGTGCTTGAGAGCATCCATAAAAAAAACCAGATCCATATGA
Dmel_Kl-3_trans ATTCTGGAAACAATCATAAGGTGTTTTAATGCATCCATAAAGAAAACGAGATCCATATTA
                ** *  ** ** **.** *.***. * *. ***********.***** ********** *

Dath_kl-3_trans TACCCGCGTATGTATTCGTTAAACTGTGCCATAAAAACAAATACTTTCGATTTTACGAAA
Dpse_Kl-3_trans TACCCGCGTATATATTCATTAAACTGTGACATAAAATGCATAACTTTCGCTCTTACAAAA
Dobs_kl-3_trans TATCCGCGTATATATTCATTAAACTGAGACATAAAAACCATAACTTTCGCTCTTACGAAA
Dmel_Kl-3_trans TATCCTCGTATATATTCATTAAACTGAGACATGAATACCAATACTTTTGACCTTACAAAA
                **.** *****.*****.******** * ***.**    *  *****.* ..****.***

Dath_kl-3_trans TCAAAACTTGGTATTTCCTCATAGATTTTTGGCGGCTCAAAGGACATTTCCTCGTCTTCA
Dpse_Kl-3_trans TCAAAACTTGGTATTTCCTCATAGACTTTTGGGGGCTCAAAAGACATTTCCTCATCGTCA
Dobs_kl-3_trans TCAAAACTTGGTATTTCCTCATATATTTTTGGCGGCTCAAAAGACATTTCTTCGTCGTCA
Dmel_Kl-3_trans TCAAAACTTGGAATTTCTTCATATATTTTAGGGGGCTCAAAAGACATTTCTTCGTCCTCT
                *********** *****.***** *.*** ** ********.********.**.** ** 

Dath_kl-3_trans TCTTCTTGCCCTTCTGGCGCATCACGTAGGAAATCTACCCAAAAGGTTGCTTCCTCTGGA
Dpse_Kl-3_trans TCTTCTTGCCCTTCTGGTGCATCACGAAGGAAATCTACCCAAAAGGTGGGTTCCTCTGGA
Dobs_kl-3_trans TCTTCTTGCGCTTCTGGTGCATCTCGTAGGAAATCCACCCAAAAGGTTGGTTCATCTGGA
Dmel_Kl-3_trans TCTTCTTGACCTTCTGGTGCATCTCTCAAAAAGTCAACCCAGTAAGTGGGCTCTTCTGGG
                ********  *******.***** *  *..**.** *****. *.** * .** *****.

Dath_kl-3_trans TAATCTTCAAAAAATTCTCCTAAATTAGCTTCGGCATCGATTTGCATTCTTGCCAAAAAC
Dpse_Kl-3_trans TAATCTTCGAAAATTTCTCCTAAATAAGATTCAGCATCAATTCGCATTCTCGTCAAAAAC
Dobs_kl-3_trans TAATCTTCAAAAATTTCTCCTAAATAAGATTCGGCATCAATTCGCATTCTCGCCAAAAAC
Dmel_Kl-3_trans TAGAATTCCATGAATTCCTTTATATTTAATTCAGCATCAGATATCATTTTACTTGAAAAC
                **.  *** * .* ***...** **  . ***.*****.. *  ****.*  ...*****

Dath_kl-3_trans CAAATTTTGTCCTTTTCCGCAGTAAATCGATCAGCTATAACCCTAGTGCACTCGTGGCAC
Dpse_Kl-3_trans CAGATTTTGTCCTTTTCCGCCGTAAATCGATCAGAAATAACTCTAGTGCACTCGTGGCAC
Dobs_kl-3_trans CAAGTTTTGTCCTTTTCCGCCGTAAATCGATCAGAAATAACTCGAGTACACTCGTGGCAC
Dmel_Kl-3_trans CAAATTTTATCCTTTTCAGCTGTGAAACGATCTGATATAACTCTCGTACACTCATGGCAC
                **..****.******** ** **.** ***** *  *****.*  **.*****.******

Dath_kl-3_trans CATAGCTTAAGCACCTGAATTCTTGTTGCACATTCTTCTCGTTTTACCTTCAGAATGCCT
Dpse_Kl-3_trans CATAGCTTAAGCACCTGAACTCTCGTTCGGCATTCTTCTCGTTTTACTTTCAGAATTCCT
Dobs_kl-3_trans CATAGCTTAAGTACCTGAACTCTTGTTCGGCATTCTTCTCGTTTCACTTTAAGAATGCCT
Dmel_Kl-3_trans CAAAGCTTTAAAATTTGATCCACCGATTTGCACTCTTCGTGTTTGACTTTGAGAATACCT
                ** ***** *. *..*** .. ..* *  .**.***** .**** **.** ***** ***

Dath_kl-3_trans TCCCATATACGAGAAAGATCACGCAAATTGAAAACGTAGTGAAAGTTTGATGGCGTTGGT
Dpse_Kl-3_trans TCCCAGATGCGTGATAGATCACGCAAGTTAAAAACATAGTGAAAGTTTGATGGTGTTGGT
Dobs_kl-3_trans TCCCAAATACGTGATAGATCACGCAAGTTAAAAACGTAATGAAAGTTGGATGGCGTTGGT
Dmel_Kl-3_trans TCCCAGATTCGGGAAAGATCTCGCAGATTAAACACATAATGAAAATTGGCTGGAGTGGGT
                ***** ** ** ** ***** ****..**.** **.**.*****.** * *** ** ***

Dath_kl-3_trans AACATTTTTATCTTAATATTTTGCCAAAATATCCGGGTCAACGGTACTAGGAGGGGAATT
Dpse_Kl-3_trans AACATTTTCGTCTTAATATTTTGCCAAAATATCCGAGTCAACGGTACTAGGAAAGGTATT
Dobs_kl-3_trans AACATTTTTGTCTTAATATTTTGCCAAAATATTCGAGTCAACGGTACAAGGAAAGGTATT
Dmel_Kl-3_trans AACATTTTTGCCTTGACATTTTGCCAGAAGATCCTAGTTAATGGTACTAGAAGTGGTATG
                ********...***.*.*********.** **.* .**.**.***** **.*. ** ** 

Dath_kl-3_trans ATTTCCACAACTTCCTCATCAAATCGTTCCAAACTGAAGTAGCCAGAACTTATGCTTTTA
Dpse_Kl-3_trans ATTTGCACAACTTCATCATCAAATCGTTCCAAACAAAAGTAGCCAGCACTTATGCTTTTA
Dobs_kl-3_trans ATTTGCACAACCTCATCATCAAATCGTTCCAAACAAAAGTAGCCAGCACTTATGCTTTTA
Dmel_Kl-3_trans ACTTCAACTACCTCATCTCCTAACCTATCAGGGCTAAAATATCCGGCGCCAATACTTTTA
                *.**  ** **.** ** .* **.*  ** ...* .**.** **.* .*. **.******

Dath_kl-3_trans AAGATCTGATCCATTGAATTATTGCTCGGCAATGTGCAGTTGAAAATACATAGATGACGT
Dpse_Kl-3_trans AAAATCTGATCCATTGAATTATTACTCGGCAATGTGCAGTTAAAAATACATAGATGACGT
Dobs_kl-3_trans AAAATCTGGTCCATGGAATTATTGCTCGGTAATGTGCAGTTGAAAATACATAGATGACGT
Dmel_Kl-3_trans AATATTTGATCCATGGAATTATTGCTAGGTAATGTACAATTAAAAATGCATAAATGACGC
                ** **.**.***** ********.** **.*****.**.**.*****.****.******.

Dath_kl-3_trans TTCAAGCGATTCGGAATATCGTTACGTCCGCCCCCTGGATGAATCATGGCCGACAAGAAC
Dpse_Kl-3_trans TTCAAGCGATTTGGAATATCATTTCGTCCACCCCCTGGATGAATCATGGCTGACAAGAAC
Dobs_kl-3_trans TTTAAGCGATTCGGAATATCATTTCGTCCGCCCCCTGGATGAATCATGGCTGACAGGAAC
Dmel_Kl-3_trans TTTAATCGGTTTGGGATATCATTTCTGCCTCCCCCTGGATGTATCATAGCAGAAAGCATT
                **.** **.**.**.*****.** *  ** *********** *****.** ** *. * .

Dath_kl-3_trans TGTATATCCATGATGGTAGAGAAATCGCCTGGCCTCTCCAGGGAGTAGAAACCGTGTTGC
Dpse_Kl-3_trans TGTATATCCATGATGGTAGAAAAATCACCTGGCCGCTCCAAAGAATAGAAACCGTGTTGC
Dobs_kl-3_trans TGTATATCCATGATAGTAGAAAAATCACCTGGTCTTTCCAAAGAATAAAAACCATGTTGC
Dmel_Kl-3_trans TGAATGTCCATTATTGTCGAAAAATCGCCTGGCCGCTCCAAGGAATAAAACCCACGCTGT
                ** **.***** ** ** **.*****.*****.* .****..**.**.** **..*.**.

Dath_kl-3_trans TCAATCATTTGCCGCACTATTTCATTTGTGATTTGATCTCCCCACTCGTTTATAACTGGC
Dpse_Kl-3_trans TCGATCATTTGCCGCACTATTTCATTTGTGATTTGATCTCCCCACTCGTTTATAACTGGC
Dobs_kl-3_trans TCGATCATTTGCCTCACTATTTCATTTGTGATTTGATCTCCCCACTCGTTTATAACTGGC
Dmel_Kl-3_trans TCAATCATCTGCCTCACAATTTCGTTTGTAATTTGATCTCCCCATTCGTTTATGACGGGC
                **.*****.**** *** *****.*****.**************.********.** ***

Dath_kl-3_trans ATGTTTATGTCATCAATAAAAACTGTCATTGACCGTTGATTCGGTGGTCCATATGTTGTA
Dpse_Kl-3_trans ATGTTTATGTCATCAATAAAAACTGTCATTGACCGTTGATTCGGTGGTCCATATGTTGTA
Dobs_kl-3_trans ATGTTTATATCATCGATAAAAACTGTCATGGACCGTTGATTCGGTGGTCCATATGTTGTA
Dmel_Kl-3_trans ATGTTAATGTCATCAATAAATATTGTCATAGCCCGCTGATTTGGGGGTCCATAGGTTGTT
                ***** **.*****.***** *.****** * ***.*****.** ******** ***** 

Dath_kl-3_trans CCCTGACGTTTTTCTACGTAAGACTCAATAATACGTTGAAACATATTTGGAGTACTGGCC
Dpse_Kl-3_trans CCTTGTCGTTTTTCTACGTAAGACTCAATAATACG------------------------C
Dobs_kl-3_trans CCCTGGCGTTTTTCTACGTAAGACTCAATAATACGCTGAAACATATTTGGAGTACTTGCC
Dmel_Kl-3_trans CCTTGCCTCTTCTCAACATAAGACTCAATTATTCTCTGGTACATGTTAGGCGTGGTAGCG
                **.** * .**.** **.*********** ** *                          

Dath_kl-3_trans GATGAGAAATTAAATGATTTAAAGAGGTGTACTTCTGGATCGTAATGGCCCATGTAGGCT
Dpse_Kl-3_trans GATGAGAAATTAAATGATTTAAAAAGGTGTACTTCTGGATCGTAATGGCCCATGTAAGCT
Dobs_kl-3_trans GATGAGAAATTAAATGATTTAAAGAGGTGTATTTCTGGATCGAAATGGCCCATATAAGCT
Dmel_Kl-3_trans GATGAAAAATTAAAGGATTTAAAAATGTGAACTTCGGGATCGTAATGACCCATATAGGCC
                *****.******** ********.* *** *.*** ****** ****.*****.**.**.

Dath_kl-3_trans TTTATCATTACTGTCTTGGCAGTACCCTGTTCACCGATCAAAAGAACCTGCTTAAGCTGC
Dpse_Kl-3_trans TTTATCATTACTGTCTTCGCAGTACCCTGTTCACCAATCAAAAGCACCTGCTTAAGCTGC
Dobs_kl-3_trans TTTATCATTACTGTCTTAGCAGTACCCTGCTCACCAATCAAAAGCACCTGCTTTAGCTGC
Dmel_Kl-3_trans TTTATCATCACTGTCTTAGCAGTACCCTGCTCACCAATTAAAAGAACTTGCTTGAGCTGC
                ********.******** ***********.*****.**.***** **.***** ******

Dath_kl-3_trans TTCGCACTGTTGTTTAAGAGGAATGCAGTGCGTACATTATCTACGTTTGGCACTAATATA
Dpse_Kl-3_trans TTTGCACTGTTATTTAAGAGAAATGCAGTGCGTACATTATCTACGTTTGGTACTAAAATA
Dobs_kl-3_trans TTAGCACTATTGTTTAAGAGAAATGCAGTTCGTACATTATCTACGTTTGGCACTAAAATA
Dmel_Kl-3_trans TTAGCAATATTATGTAAAAGGAAAGCAGTGCGCACATTATCTACATTCGGAACTAAAATA
                ** *** *.**.* ***.**.** ***** **.***********.**.** ***** ***

Dath_kl-3_trans GATGCAAATTCTAGTGATTCACCCTCTGGATAAACGAATTCTTCCACACGCGTATTCCAG
Dpse_Kl-3_trans GATGCAAACTCTAATGATTCATCCTCTGGATATCGGAATTCTTCCACACGTGTATTCCAA
Dobs_kl-3_trans GATGCAAACTCTAGAGATTCATCCTCGGGATATCGAAATTCTTCCACACGCGTATTCCAA
Dmel_Kl-3_trans GATGAAAACTCTGGAATTTCATCTTCTGGATATCGAAATTCTTCAACGCGTGTGCTCCAG
                **** ***.***.. . ****.*.** *****   .******** **.**.**..****.

Dath_kl-3_trans TGCTGCCAATTTCCATTTTCGTCTACATAGTACTCAAATATGGTCTCATTTACACCACGT
Dpse_Kl-3_trans TGCTGCCAATTTCCATTTTCGTCTACATAGTATTCAAATATGGTCTCATTTACACCACGT
Dobs_kl-3_trans TGCTGCCAATTTCCACTTTCGTCTACATAGTACTCAAATATGGTTTCATTTATACCCCTT
Dmel_Kl-3_trans TGTTGCCAGTTTCCGTTATCATCCACATAGTACTCAAAAATTGTCTCATTGACTCCACGT
                **.*****.*****..* **.**.********.***** ** **.***** *. ** * *

Dath_kl-3_trans TTTGGCCAACGTAATTTGGATGGATGTTTTACAAGAAATTCTTCTAGTTTTTCTCGCTCG
Dpse_Kl-3_trans TTTGGCCAACGTAATTTAGAAGGATGTTTAACAAGAAATTCTTCGAGTTTTTCTCGCTCG
Dobs_kl-3_trans TTGGGCCAACGTAATTTAGATGGATGTTTAACAAGAAACTCTTCCAGTTTTTCTCGCTCG
Dmel_Kl-3_trans TTTGGCCATCGAAGCTTAGAAACGTGTTTCAATAGAAACTCCTCCAATTTCTCCCGCTCA
                ** ***** ** *..**.** . .***** *  *****.**.** *.***.**.*****.

Dath_kl-3_trans GTAAGCTCAAGAACGGCACCAAGCGACCACATCATCGAAAACAAGAATATACGTTCAATG
Dpse_Kl-3_trans GAAAGCTCAAGAACGGCACCAAGAGACCACATCATCGAAAACAAGAATACACGTTCAAGG
Dobs_kl-3_trans GAAATCTCAAGAACGGCTCCAAGAGACCACATCATCGAAAACAAAAATACACGTTCAATG
Dmel_Kl-3_trans CTTAGTTCAAGAACTGCACCTAATGACCACATAAGGGAGAATAAAAATATGCGCTCTAAA
                   * .******** ** ** *. ******** *  **.**.**.****..**.** * .

Dath_kl-3_trans GACTTTTCGGAATAATTTGGAAAATCCATTAATAAGCCATCCATTATATCCAACATTTGT
Dpse_Kl-3_trans GCCTTTTCAGAATAAATTGACATATCCATTAATAAGCCATCCATTATATCCAACATTTGT
Dobs_kl-3_trans GACTTTTCAGAATAAATTGACATATCCATTAACAAGCCATCCATGATATCCAACATTTGT
Dmel_Kl-3_trans GCTTTTTCAGTCCGTAAGGGAAGGTCTAATAAAAGTCCATCCATTATATCCAGCATTTGA
                * .*****.*  ..    *. * .**.* *** *. ******** *******.****** 

Dath_kl-3_trans CTAATATAGATAGCTTCTAAGATTCTCATTTTGGCAGTAAGTCGCGACTGTAAAAAGAAA
Dpse_Kl-3_trans CTAATATAGATAGCTTCTAGGATTCTCATCTTTGTCGTAAGGCGTGACTGTAGAAATATA
Dobs_kl-3_trans CTAATATATATAGCTTCTAGTATTCTCATCTTTGTCGAAAGTCGTGACTGTAAAAAGATA
Dmel_Kl-3_trans CGAATGTAAATAGCTTCAAGAATTCGCATCTTTGCTAAAAGTCTTGATTGTAAAAAGACA
                * ***.** ******** *. **** ***.** *. . *** * .**.****.*** * *

Dath_kl-3_trans TGAGCATCATCGTAAATGGCATCGAAACACCGTCTAAATGAATCACTGTTCTCCCCCTGT
Dpse_Kl-3_trans TGAGCATCATCATAAAGGCTATCGTAACACCGTCTAAATATTTCACTGCTATCCCCCTGT
Dobs_kl-3_trans TGAGCATCATCATAAAGGCAATCGTAGCACCGTCTAAATATTTCACTGTTATCCCCCTGT
Dmel_Kl-3_trans TGAGCATCATCATAAAGTACATCGTAACATCTTCGGAAGACTTCACTGTCTTCACCTTGT
                ***********.****    **** *.**.* ** .** .  ******.. ** **.***

Dath_kl-3_trans TTCTTTAACCAAGCCTCCATATAAACCTTCCAGCTTAATACGGACGAGCTTGTAAATACC
Dpse_Kl-3_trans TTCATTAACCAAGCCTCCATGTAAACTTTCCAGCTTAATACGGACGAGCTTGTAAATACC
Dobs_kl-3_trans TTCATTAACCAAGCCTCCATGTAAACTCTCCAGCTCAATACGGACGAGCTTGTAAATACC
Dmel_Kl-3_trans TTCAGCAGCCAAGCTTCCATATAAATCTTCCAACTCAGCACAGATGAGCTAGTAAAAACC
                ***  .*.******.*****.****...****.**.*..**.**.***** ***** ***

Dath_kl-3_trans ATGCCCACACGACTAACTGTCGCTGGGGATGCGTTATCAACGTTATCAGGCTCAAAAGCC
Dpse_Kl-3_trans ATACCGACACGACTAACTGTTGCTGGGGAAGCGTTATCAACATTATCAGGCTCAAAAACT
Dobs_kl-3_trans ATACCGACACGACTAACTGTAGCTGGTGATGCGTTATCAACATTATCAGGCTCAAAAACC
Dmel_Kl-3_trans ATACCGACGCGACTAACTGTTGCTGGAGACGCGTTATCAACATTGTCAGGTTCGAAAACC
                **.** **.*********** ***** ** ***********.**.*****.**.***.*.

Dath_kl-3_trans AATTTTGAGTTGTCGGCCATTTTAATCCGATCGCCGTTTGCAAGAGTCAGGGTCTTATTA
Dpse_Kl-3_trans AATTTTGAGTTGTCTGCCATTTTAATCCGATCGCCGTTTGCAAGAGTAAGTGTCTTGTTA
Dobs_kl-3_trans AATTTTGAGTTGTCTGCCATTTTAATCCGATCGCCGTTTGCAAGAGTAAGTGTCTTATTA
Dmel_Kl-3_trans AATTTGGAATTGTCTGCCATTTTTATGCGGTCTCCATTAGCTAGGGTAAGGGTCTTGTTA
                ***** **.***** ******** ** **.** **.** ** **.** ** *****.***

Dath_kl-3_trans TCGTCTAGCACTGAATTTAAGTTCTCAATCCAAACTGCGTCAACTGGGCCATCCAATACA
Dpse_Kl-3_trans TCGTCTAGCACTGAATTTAAATTCTCAATCCAAACTGCGTCAACTGGGCCATCTAATACA
Dobs_kl-3_trans TCGTCTAACACCGAATTTAAATTCTCAATCCAAACTGCGTCAACTGGGCCGTCCAATACA
Dmel_Kl-3_trans TCATCAAGTACTGAATTTAAATTCTCAATCCAAACAGCATCAACCGGGCCATCGAGTACT
                **.** *..**.********.************** **.*****.*****.** *.*** 

Dath_kl-3_trans ATCCAGCAATTTTGATGATGCGGAACCTTTAAGGAACGACGCCAGAGTGTAGAAAAGATG
Dpse_Kl-3_trans ATCCAGCAATTTTGATGATGAGGAACCTTTAAAGAACGACGCCAAAGAGTTGAAAAAATG
Dobs_kl-3_trans ATCCAGCAATTTTGATGATGGGGAACCTTTAATGAACGACGCCAGAGTGTTGAAAAAATG
Dmel_Kl-3_trans ATCCAACAATTTTGATGTTGTGGAACCTTAAGTGAACGACGCCAAAGTGTGGAGAAAATT
                *****.*********** ** ******** *. ***********.** ** **.**.** 

Dath_kl-3_trans CCATCTGTCCAGTCATTAGTAGCCACGTCCAAACGACCAAACATTTGTGGCGCTGTTATA
Dpse_Kl-3_trans CCATCTGTCCAATCATTAGTAGCCACGTCCAAACGACCAAACATTTGTGGTGCTGTTATA
Dobs_kl-3_trans CCATCTGTCCAATCATTAGTGGCCACGTCCAAACGACCAAACATTTGTGGCGCAGTTATA
Dmel_Kl-3_trans CCATCAGTCCAATCGTTTGTTGCTACATCTAATCGACCAAACATTTGTGGTGCCGTTATA
                ***** *****.**.** ** **.**.**.** *****************.** ******

Dath_kl-3_trans GCCTTGGGGTTCATTCTCATTTCCTTATGGGGTCGGCCCATCTCTGTAAAGCAACGAAGC
Dpse_Kl-3_trans GCTTTGGGGTTCATTCTCATTTCCTTATGAAGTCGTCCCATCTCGGTAAAACAACGAAGC
Dobs_kl-3_trans GCTTTCGGGTTCATTCTCATTTCCTTATGGAGTCGGCCCATCTCTGTAAAACAACGAAGC
Dmel_Kl-3_trans GCTTTTGGATTCATTCGCATTTCTTTATGTGTTCTCCCCATTTCAGTAAAACATCGAAGC
                **.** **.******* ******.***** . **  *****.** *****.** ******

Dath_kl-3_trans ATGCAGTTGGTGCAACTAGTTTTGCCCGACCCGGTCGGTCCCATCAACATTAGACCGTGC
Dpse_Kl-3_trans ATACAATTAGTGCAACTAGTTTTGCCCGAACCGGTGGGTCCCATTAACATTAGTCCGTGC
Dobs_kl-3_trans ATGCAGTTAGTGCAACTAGTTTTGCCTGAACCGGTGGGTCCCATTAACATTAGTCCATGC
Dmel_Kl-3_trans ATACACACAGTACAACTAGTTTTTCCAGAACCAGTGGGTCCCATTAGCATAAGACCATGT
                **.**  ..**.*********** ** ** **.** ********.*.*** ** **.**.

Dath_kl-3_trans CGTACTAAAGAAGTCTCATATAACTGCACGACTTTTAGGTTCCACTCAGGATTATTGACA
Dpse_Kl-3_trans CGTACTAAAGAAGTCTCATATAACTGCACGACTTTTAGGTTCCACTCAGGATTATTGACA
Dobs_kl-3_trans CGTACTAAAGAAGTCTCATATAACTGCACGACCTTTAGGTTCCACTCAGGATTATTGACA
Dmel_Kl-3_trans CGAACAAGAGAAGTTTCATAAAGCTGCACAACTTTTAAGTTCCATTCAGGGTTATTTACA
                ** ** *.******.***** *.******.**.****.******.*****.***** ***

Dath_kl-3_trans TAGCCCAATTCATCACAAGCCTTTACAATTGCCCTTTGCAGATCTTTGTATACATTGGTA
Dpse_Kl-3_trans TAACCCAAATCATCACAAGCCTTTATAATAGCCTTTTGCAGATCTTTGTATACATTTGTA
Dobs_kl-3_trans TAGCCTAGTTCATCACAAGCCTTCATAATAGACTTTTGCAGTTCTTTGTATACATTTGTA
Dmel_Kl-3_trans TAACCTAATTCGTCGCATACTTTGATAATCGCCTTTTGCAGGTCCTTGTATACATTCGTA
                **.**.*. **.**.** .*.** *.*** * *.******* **.*********** ***

Dath_kl-3_trans GTTAATTTGATGCCTGGAAACATATCTTCCACCAGTGAAACAAAGAGTCCTTCATCTTCG
Dpse_Kl-3_trans GTTAATTTTATGCCTGGAAACATATCTTCTACTAGTGACACAAACAGTCCTTCATCTTCG
Dobs_kl-3_trans GTTAATTTTATACCTGGAAACATATCTTCTACTAGCGAAACAAAGAGTCCTTCATCTTCG
Dmel_Kl-3_trans GTTAATTTTATTCCCGGAAACATATCATCTACCAATGACACAAATAGACCTTCGTCTTCG
                ******** ** **.*********** **.**.*..** ***** ** *****.******

Dath_kl-3_trans TCGATCAGTTTTGAAACATTCATATCACGCAAGACACGCATCACTATGGTTTCCTCAGTA
Dpse_Kl-3_trans TCAATAAGTTTTGACACATTCATATCACGCAAGACGCGCATTACTATGGTTTCCTCAGTA
Dobs_kl-3_trans TCAATAAGTTTTGAAACATTCATATCACGCAAAACACGCATCACTATGGTTTCCTCAGTA
Dmel_Kl-3_trans TCAATTAGCTTTGATACATTCATATCTCTTAGGACTCGCATTACTATTGTTTCTTCAGTA
                **.** **.***** *********** * .*..** *****.***** *****.******

Dath_kl-3_trans TCAGTGGGATTAGACCTTTTCTGGGAACCAAGTGTCCGAAGCACAGACAGAATATTGCGA
Dpse_Kl-3_trans TCAGTCGGATTAGACCTTTTCTGGGAACCAAGTGTCCGAAGCACAGATAATATATTGCGA
Dobs_kl-3_trans TCACTTGGATTAGACCTTTTCTGGGAACCAAGTGTCCGAAGCACAGATAATATATTGCGA
Dmel_Kl-3_trans TCGTTGGGGTTTGATCGTTTTTGTGAACCAAGAGTACGAAGAACTGACAATATATTGCGT
                **. * **.** **.* ***.** ******** ** ***** ** **.*. ******** 

Dath_kl-3_trans AGTCCAAAATCATAATGAACTTGTTTCGACAATTGCTCCTCGCACAATTTGTACAGGGTA
Dpse_Kl-3_trans AGTCCAAAATCATAATGGACTTGTTTCGATAATTGCTCCTCGCACAATTTATATAGTGTA
Dobs_kl-3_trans AGTCCAAAATCATAATGAACCTGCTTTGATAATTGTTCTTCGCACAATTTGTATAAGGTA
Dmel_Kl-3_trans AACCCAAAATCATAATGAACTTGCTTTGACAATTGTTCCTCACACAATTTGTACAAAGTA
                *..**************.**.**.**.**.*****.**.**.********.**.*. ***

Dath_kl-3_trans AACATCTTTCGCGATAGTACCACATTCTCTTTAAATCCACAACTAGCCATTTTAACTCGT
Dpse_Kl-3_trans AACATCTTTCGTGATAGTACAACATTTTCTTTAAATCCACAACTAGCCATTTTAACTCGT
Dobs_kl-3_trans AACATCTTTCGTGATAGTACAACATTTTCTTTAAATCCACAACTAGCCATTTTAACTCTT
Dmel_Kl-3_trans TACATTTTTCTTGATAAAACCACATTTTCTTTAAACCCGCAACTTGCCATTTTAACCCTT
                 ****.**** .****. ** *****.********.**.***** ***********.* *

Dath_kl-3_trans ATAATAATCTGACGATCCGGTACCATCATGGCTACTGTGCGGAACATAATTTTCAGATTT
Dpse_Kl-3_trans ATAATAATCTGACGATCAGGTACCATCATAGCTACTGTACGAAACATAATTTTCAGATTT
Dobs_kl-3_trans ATAATTATCTGACGATCCGGTACCATCATGGCTACCGTGCGAAACATTATTTTCAGATTT
Dmel_Kl-3_trans ATAATAATCTGTCGATCTGGTACCATCATGGCTACAGTGCGAAACATGATTTTTAGATTT
                ***** ***** ***** ***********.***** **.**.***** *****.******

Dath_kl-3_trans TCAGGCAACTCCTGGCGACCAGCATATCCTGGATTCATGGTTATAAATATGCCGAATTCT
Dpse_Kl-3_trans TCGGGTAACTCCTGGCGACCAGCATATCCTGGATTCATGGTTATAAATATGCCGAATTCC
Dobs_kl-3_trans TCAGGTAACTCCTGACGACCAGCATACCCTGGATTCATGGTTATAAATATGCCGAATTCC
Dmel_Kl-3_trans TCTGGTAGCTCCTGGCGGCCGGCATAGCCGGGATTCATAGTAATAAAAATTCCGAATTCC
                ** **.*.******.**.**.***** ** ********.** ***** ** ********.

Dath_kl-3_trans GGATTTAATGAAACGACATCACCATCTAAAAATATGAACGTAGTCCGTTTCTCTTTCCGA
Dpse_Kl-3_trans GGATTTAATGAAACGACATCACCATCTAAAAATATGAACGTAGACCTTTTCTCCTTCCGA
Dobs_kl-3_trans GGATTTAATGAAACGACATCACCATCTAAAAATATGAACGTAGACCTTTTCTCCTTCCGA
Dmel_Kl-3_trans GGATTAAGAGAAACAATATCTCCATCTAAAAATATGAATGTGGACCGTTTTTCCTTCCTT
                ***** *. *****.*.*** *****************.**.* ** ***.**.****  

Dath_kl-3_trans GCTGTTAAAACAATGTAAATTTGCTGTGCTGCCACAGAGAGTACTGGTAGCTCAATGCGG
Dpse_Kl-3_trans GCTGTTAAAACAATGTAAATTTGCTGTGCAGCAACAGAGAGTACCGGTAGCTCAATTCGA
Dobs_kl-3_trans GCTGTTAAAACAATGTAAATTTGCTGTGCTGCAACAGAGAGGACTGGTAGCTCAATGCGA
Dmel_Kl-3_trans GCTGTTAAAACAATGTATATTTGTTGAGCAGCCACAGACAGTACTGGTAGCTCAATGCGA
                ***************** *****.** ** ** ***** ** **.*********** **.

Dath_kl-3_trans TTAAATTCGTCGAAGCATCCCCAAGAACCAGACTGTGCCAATCCCTTATAGATACGGCCC
Dpse_Kl-3_trans TTAAATTCATCGAAGCATCCCCAAGAACCAGACTGTGCCAGTCCCTTATAGATACGGCCC
Dobs_kl-3_trans TTAAATTCGTCGAAGCATCCCCAAGAACCAGACTGTGCTAATCCTTTATAGATACGACCT
Dmel_Kl-3_trans TTAAATTCGTCAAAGCATCCCCATGATCCGGATTGGGCCAGTCCCTTGTATATACGACCC
                ********.**.*********** ** **.**.** **.*.***.**.** *****.**.

Dath_kl-3_trans AGCCCGCGAAAATCCATTTGATCCGAACAATTAAAAACAACAACAAGTTTACCCAATGCG
Dpse_Kl-3_trans AGCCCACGAAAATCCATTTGATCCGAACAATTGAAAACAACAACAAGTTTACCCAATGCG
Dobs_kl-3_trans AGCCCACGAAAATCCATTTGATCCGAACAATTAAAAACAACAACAAGTTTACCCAATGCG
Dmel_Kl-3_trans AAACCACGAAAATCCATTTGGTCAGAGCAATTGAAAACTACTACCAATTTTCCTAAGGCC
                *. **.**************.** **.*****.***** ** ** *.*** **.** ** 

Dath_kl-3_trans CGGCCCATATCTTTTGTTGTTTCAGTCTTCCCTGTTCCAGCAGGACCAGCAGGAGCTCCT
Dpse_Kl-3_trans CGGCCCATGTCTTTTGTTGTTTCAGTCTTTCCTGTTCCTGCAGGACCAGCAGGAGCACCT
Dobs_kl-3_trans CGACCCATGTCTTTTGTTGTTTCGGTCTTCCCTGTTCCTGCAGGACCAGCAGGTGCACCT
Dmel_Kl-3_trans CGACCCATATCTTTTGTAGTTTCAGTTTTGCCTGTTCCTGCAGGACCAGCAGGAGCACCT
                **.*****.******** *****.**.** ******** ************** ** ***

Dath_kl-3_trans CCCATACACATGCCAACAGCCTGGGCCAGAGTTATATAACAGCGATCTGTCAGTGGCGTG
Dpse_Kl-3_trans CCCATACACATACCTACAGCCTGAGCGAGAGTTATATAGCACCGATCTGTCAGTGGCGTT
Dobs_kl-3_trans CCCATACACATACCTACAGCCTGAGCTAGTGTTATATAACACCGATCTGTCAGGGGAGTT
Dmel_Kl-3_trans CCCATACACATTCCAACAGCCTGTGCGAGGGTTATATAGCAGCGATCTGTAAGCGGAGTT
                *********** ** ******** ** ** ********.** ******** ** ** ** 

Dath_kl-3_trans ATTGCCAGGCGTTCAGTTACACCAAGATACTCGTTTTGATATATAAAATTTACGTCTGTT
Dpse_Kl-3_trans ATAGCCAGGCGTTCAGTTACACCAAGATACTCGTTTTGATATATAAAATTTACGTCTGTT
Dobs_kl-3_trans ATTGCCAGGCGTTCAGTTACGCCAAGATACTCGTTTTGATATATAAAATTTACGTCTGTT
Dmel_Kl-3_trans ATGGCCAATCGCTCTGTTACCCCCAAATATTCATTTTGGTATACAAAATTAACATCAGTT
                ** ****. **.** ***** ** *.***.**.*****.****.****** **.** ***

Dath_kl-3_trans ATTCCTACAATAATCTCATCAGTATCTTCATTATAATAAAAACGCGCTTGCTTCTGCCAT
Dpse_Kl-3_trans ATTCCTACAACAATTTCATCATTATCTTCATTATAATAAAAGCGCGCTTGCTTCTGCCAT
Dobs_kl-3_trans ATTCCTACAACAATTTCATCATTATCTTCATTATAATAAAAACGTGCTTGTTTCTGCCAT
Dmel_Kl-3_trans ATCCCAACTATGACATCGTCATTGTCTTCATTATAATAAAATCGGGCCTGCTTTTGCCAC
                **.** ** *..*. **.*** *.***************** ** **.**.**.*****.

Dath_kl-3_trans TCAAAGTCGCCAGCATATTTAATACGCAGCGTACACAAATCGTCGAAAATGTCCCGCTGA
Dpse_Kl-3_trans TCAAAGTCTCCAGTAAATTTAATACGCTGCGTACACAAGTCGTCAAAAATGTCCCGCTGA
Dobs_kl-3_trans TCCAAGTCTCCTGTAAATTTAACCCGCTGCGTCCACAAGTCGTCAAAAATGTCCCGCTGA
Dmel_Kl-3_trans TCAAAGTCTCCAGCTGACTTTATACGAAGAGTACACAAATCATCAAAAATGTCTCGCTGA
                ** ***** ** *.  *.** *. **  * ** *****.**.**.********.******

Dath_kl-3_trans TGAACATGTATGGTAACCATAGTCTCAAACCGTATTCTATCCAGCGAAGTAAGATCTTTC
Dpse_Kl-3_trans TGAACATGTATAGTAACCATAGTCTCAAACCGTATTCGATCCAGAGAAGTTAGATCCTTT
Dobs_kl-3_trans TGAACGTGAATGGTAACCATAGTCTCAAACCGTATTCGATCCAGGGAAGTTAGATCCTTT
Dmel_Kl-3_trans TGTACGTGTATCGTTACCATTGTCTCAAAGCGTATTCGATCAAGAGATGTCAGATCTTTT
                ** **.** ** ** ***** ******** ******* *** ** ** ** *****.**.

Dath_kl-3_trans ACAGTTAAGTCAATGAAGAAGTTTAAAAGAACTAAAAACTTATTATTGGTACGTTTCATT
Dpse_Kl-3_trans ACAGTTAAATCAATAAAGAAATTTAAAAGAACTAAAAACTTATTATTTGTACGCTTCATT
Dobs_kl-3_trans ACAGTTAAATCAATGAAGAAGTTTAAAAGAACTAAAAACTTATTATTTGTACGTTTCATT
Dmel_Kl-3_trans ACTGTCAAGTCAATAAAAAAATTAAGAAGAACCAAGAATTTGTTATTTGTGCGCTTCATA
                ** **.**.*****.**.**.** *.******.**.**.**.***** **.**.***** 

Dath_kl-3_trans ATTGTCTTATCAGAACGGCATTTCCGCAAAGCGTATTCAGAGTCTTTTGTCCACAGAAGT
Dpse_Kl-3_trans ATTGTCTTATCAGTACGACATTTCCGCAAAGCGTATTCAGAGTCTTTTGTCCAAAGCAGT
Dobs_kl-3_trans ATTGTCTTATCAGTACGACATTTCCGTAAAGCGTATTCAGAGTCTTTTGTCCACAGAAGT
Dmel_Kl-3_trans ATAGTCTTATCAGTACGGCATTTTCGTAAAGCATATTCAGAGTCTTTTGTCCACAGAAGT
                ** ********** ***.*****.**.*****.******************** ** ***

Dath_kl-3_trans TGCACGCCTATCAGTCCGGCTTGGCCGCAGAACCCTGGAAACTCTTCAGCAAAATTGAAC
Dpse_Kl-3_trans TGCACGCCTATCACACCGGCTTGGCCACAGAATGTTGGAAACTCTTCAGCGAAATTGAAC
Dobs_kl-3_trans TGCACGCCTATCACTCCCGCTTGGCCACAGAATGTTGGGAACTCTTCAGCAAAATTGAAT
Dmel_Kl-3_trans TGTACTCCAACTACACCGGCTTGGCCACAAAAACTCGGAAACTCTTCAGCAAAATTAAAC
                **.** ** *..*  ** ********.**.**  ..**.***********.*****.**.

Dath_kl-3_trans TCGGGATCGTTTAAGCTTACAGCTATGCTAGCAAGTACCGTTCTCATAGTATCTTGCATT
Dpse_Kl-3_trans TCGGGATCATTTAAGCTTACAGCCATGCTAGCAAGTACCGTTTTCATAGTATCTTGCATT
Dobs_kl-3_trans TCGGGATCATTTAAGCTTACAGCCATACTAGCAAGTACTGTTCGCATAGTATCTTGCATT
Dmel_Kl-3_trans TCTGGATCATTTAAGCTTACAGACATCTGAGCAAGAATAGTTCGAATTGTGTCTTGCATT
                ** *****.************* .** . ****** *. ***.  ** **.*********

Dath_kl-3_trans TCTTTCAGTAAACGACCTAGCCAAAGCTCCACGCTACCCACACATAGTACAGTATTTTCG
Dpse_Kl-3_trans TCCTTTAGTAAACGACCTAGCCAAATCTCCACGCTACCTGCACATTGTACGGTATTTTCA
Dobs_kl-3_trans -------------------------TCTTCACGCTACCTGCACATTGTACGGTATTTTCA
Dmel_Kl-3_trans TCCTTTAATAATCGACCTAACCAGAGTTCAACGCTTCCTAAGCACTGAACTGTATTTTCA
                                          .*. ***** **.. .**. * ** ********.

Dath_kl-3_trans AATCTAACTTTCTCCTTATTCATAGAGTTCATTGATTCGATAACATCTATTGTCTTCTCC
Dpse_Kl-3_trans AATTTGACTTTCTCACGATTCATAGAATTCATTGATTCAATAATATCAATTGTCTTATCC
Dobs_kl-3_trans AATTTTACTTTCTCACGATTCATGGAATTCATAGATTCAATAATGTCAATTGTTTTATCC
Dmel_Kl-3_trans AACTTAACTTTTTCCCGATTCATTGAATTCATAGATTCAATGATGTCAATGGATTTTTCC
                **..* *****.** . ****** **.***** *****.**.*..** ** * .** ***

Dath_kl-3_trans TGAAAGTCAACAGTAGCGATGGCATCGAATATACTTAACAGGTGTGGCTGTATCGACGTT
Dpse_Kl-3_trans TGAAAGTCAACAGTTGCGATCGCATCAAATATACTTAACAGGTGTGGCTGTATCGACGTT
Dobs_kl-3_trans TGAAAGTCAACAGTAGCGATCGCATCAAATATACTTAACAGGTGTGGTTGTATCGACGTT
Dmel_Kl-3_trans TGAAAGTCAACAGTTGCAATGGCATCAAATATACTTAAAAGGTGTGGCTGTATTGATGTA
                ************** **.** *****.*********** ********.*****.**.** 

Dath_kl-3_trans GGATCGGAGGCTTGCCCAAGAATCTCCAACAGAACAGGATCGGAAACAAAGAAAAAACGT
Dpse_Kl-3_trans GGATCGGAGGCTTGACCAAGAATCTCCAACAGAACAGGATCCGAAACAAAAAAAAAACGA
Dobs_kl-3_trans GGATCGGAGGCTTGGCCAAGAATCTCCAACAAAACAGGATCGGAAACAAAAAAAAAACGT
Dmel_Kl-3_trans GGATCCGAGGCTTGACCAAGTATTTCTAACAGAACTGGATCAGAAACAAAGAAAAAGCGT
                ***** ******** ***** **.**.****.*** ***** ********.*****.** 

Dath_kl-3_trans GGAAAGAGTAAACGCTTCGACTCCAAATATCCTGTTAGGCTTTTCTGGCAGGTCTCGAGC
Dpse_Kl-3_trans GGAAAAAGTAAACGCTTGGATTCCAAATATCCTGTTAAACTTTTCTGGCAGGTCTCGAGC
Dobs_kl-3_trans GGAAAAAGTAAACGCTTGGATTCCAAATATCCTGTTAAACTTTTCTGACATGTTTCGAGC
Dmel_Kl-3_trans GGAAAAACTAAACGCTTTGATTCTAAATAACCGGTTAAGCTTTTTTGGCACGTTTCAAGT
                *****.* ********* **.**.***** ** ****..*****.**.** **.**.**.

Dath_kl-3_trans TGATCTAATAGCCATGTCAGATTCGTAGTGAGCGATTCGTCCCCTGTGCAGCAATCGACG
Dpse_Kl-3_trans TGATCTAATAGCCATGTTAGATTCGTAGTGAGCGACTCGTCCCCTGTGCAGCAATCGACG
Dobs_kl-3_trans TGATCTAAAAGCCATGTTAGATTCGTAGTGAGCGATTCGTCCCCTGTGCAGCAGTCGACG
Dmel_Kl-3_trans TGATCTAACAGCCATGTTAAATTTGTTGCTAGGGACTCGTCCCCAGTACAACAATCAACT
                ******** ********.*.***.** *. ** **.******** **.**.**.**.** 

Dath_kl-3_trans GCGTTTGGTATTTCCCGAGCACGCATCATAATCTTAACATAGCTCTTATCAATGTTCGTA
Dpse_Kl-3_trans GCGTTCGGTATTTCCCGTGCACGCATCATAATCTTAACATAACTTTTGTCTATGTTCGTA
Dobs_kl-3_trans GCGTTTGGTATTTCCCGTGCACGCATCATAATCTTAACATAACTTTTATCTATATTCGTA
Dmel_Kl-3_trans GCGTTTGGTATTTCACGTGCGCGCATCATTATTTTAACATAGCTTTTATCAATGTTTGTA
                *****.******** ** **.******** **.********.**.**.** **.**.***

Dath_kl-3_trans AAACGTTTGGCTTCCATAGGCAATTGCTTGGATATATCTCCGCCAACAAAAACGGCCTCC
Dpse_Kl-3_trans AAACGTTTGGCTTCCATAGGCAATTGCTTTGATATATCTCCGCCAACAAAAACGGCTTCT
Dobs_kl-3_trans AAACGTTTGGCTTCCATAGGCAATTGCTTTGATATATCTCCTCCAACAAAAACGGCTTCT
Dmel_Kl-3_trans AATCGTTTTGCCTCCATTGGAAGTTGCTTTGAAATATCTCCACCTACAAATACCGCTTCT
                ** ***** **.***** ** *.****** ** ******** ** ***** ** **.**.

Dath_kl-3_trans AAATAAATCCAAAGATTTTGCACCATTAGCCATTTTTCCAGTATATCTCCAGTGCTCACT
Dpse_Kl-3_trans AAATAAATCCAAAGATTTTGCACCATTAGCCATTTTTCTAATATATCTCCAGTGTTCACT
Dobs_kl-3_trans AAATAAATCCAAAGATTTTGCACCATTAGCCATTTTTCCAATATA-CTCCAGTGTTTACT
Dmel_Kl-3_trans AAATAAATCCATAGATTTTGAACCATTAGCCATTTTTCCAGTATGTCTCCAGTATTTACC
                *********** ******** *****************.*.***. *******..*.**.

Dath_kl-3_trans AGCTTGAAAAGCCACAACTGTATCTCCTTTTTAAATGGAGCGTTATATCTGTTGGATGCT
Dpse_Kl-3_trans AGCTTAGAAAGCCATAATTGTATTTCCTTTTTAAATGGCGCGTTATATCTGTTTGATGCT
Dobs_kl-3_trans AGCTTAAAAAGCCATAGTTGTATCTCCTTTTTAAAAGGCGCGTTATATCTATTTGATGCT
Dmel_Kl-3_trans AGTTTCGACAACCATAGTTGAATGTCTTTCTTAAACGGAGCATTGTACCGATTTGAGGCT
                **.** .* *.***.*..** ** **.**.***** ** **.**.**.* .** ** ***

Dath_kl-3_trans AATGAGTTCATTATCATAAGACTGTCCTCTAAGGCTGAAATTATTTCCAATGTCTCGCCT
Dpse_Kl-3_trans AGTGAGTTCATTATCATAAGACTGTCCTCTAACGATGAAATTATTTCCAATGTTTCGGCT
Dobs_kl-3_trans AAGGAGTTCATTATCATAAGACTGTCCTCTAACGTTGAAATTATTTCCAATGTTTCGGCT
Dmel_Kl-3_trans AAAGAATTCATTATCATTAAGCTGTCTTCCAGTGACGATATTATCTCTAAGGTTTCTCCT
                *. **.*********** *..*****.**.*. * .** *****.**.** **.**  **

Dath_kl-3_trans CCTTTAAGAACCAGCTCTCCCCTATTTTTGAATTGTCCAAGTTGTACATTAATCAGAGAC
Dpse_Kl-3_trans CCCTTAAGAACTAGCTCTCCCCTATTTTTGAATTGTCCAAGCTGCAAATTAATTAGAGAC
Dobs_kl-3_trans CCCTTAAGAACAAGCTCTCCCCTATTTTTGAACTGTCCTAGTTGTAAATTGACTAGAGAC
Dmel_Kl-3_trans CCCTTTAGAACAAGATCGCCTCTGTTTTTAAATTGACCCAATTGTAAACTTACCAAAGAC
                **.** ***** ** ** **.**.*****.**.** ** *..**.* *.* *..*.****

Dath_kl-3_trans CAATCATAAATAATCTGTTTAAGCTTAGCTTCTATATCCAACTCCTTGCTTGCTCCTACA
Dpse_Kl-3_trans CAATCGTAAATAATCTGTTTAAGCTTAGCTTCTATATCCAACTCCTTGCTTGCTCCTACA
Dobs_kl-3_trans CAATCGTAAATAATCTGTTTAAGCTTAGCTTCTATATCCAACTCTTTACTTGCTCCTACA
Dmel_Kl-3_trans CAATCTGATACGATCTGTTTAAGCTTAGCTTCTATATCTAATTCCTTACTTGCACCGACG
                *****  * *..**************************.**.**.**.***** ** **.

Dath_kl-3_trans CAAATATCCTCGACATCCTCTTTGAATTTGAGAATTGGTGCTTCAAGCATTTTTCCAAGA
Dpse_Kl-3_trans CAAATATCTTCGACATCCTCTTTGTATTTAAGAATTGGTGCCTCGAGCAATTTTCCCAGA
Dobs_kl-3_trans CAAATATCCTCGACATCTTCTTTGTATTTTAGAATTGGTGCTTCAAGTAATTTTCCAAGA
Dmel_Kl-3_trans CATATGTCTTCCACGTCTTCTTTATACTTTAGAATAGGAGCTTCAAGTAATTTTCCTAAA
                ** **.**.** **.**.*****. *.** ***** ** **.**.**.* ****** *.*

Dath_kl-3_trans GTAAATTTTGGATTTGTTGGATCAAAATCGGTTTTAAAAAGTGCGTTTAAACGAACCCAA
Dpse_Kl-3_trans GTAAATTTTGGACTAGTTGGATCAAAATCGGTTTTAAAAAGTGCGTTTAAACGAACCCAA
Dobs_kl-3_trans GTAAATTTTTGACTAGTCGGATCAAAATCGGTTTTAAAAAGTGCGTTTAAACGAACCCAA
Dmel_Kl-3_trans GTAAATTTTGGATTTGTGGGATCAAAGTCAGTATTAAATAGAGCGTTTAAACGAATCCAA
                ********* **.* ** ********.**.** ***** ** *************.****

Dath_kl-3_trans TGCCGTTCTTTCATTGCCTTATTCGTCATTAGCTCGAGCAGTGGGCATGTTTCATTGAAA
Dpse_Kl-3_trans TGCCGTTCCTTCATTGCCTTATTCGTCATTAGCTCAAGCAGAGGGCATGTCTCATTAAAA
Dobs_kl-3_trans TGTCTTTCTTTCATTGCCTTATTCGTCATTAGTTCGAGCAGTGGGCAAGTCTCATTAAAA
Dmel_Kl-3_trans TGCCTTTCCTTCATTGCCTTATTTGTCATAAGCTCAAGTAAAGGACAAGTTTCATTGAAA
                **.* ***.**************.***** **.**.**.*. **.** **.*****.***

Dath_kl-3_trans TCATCAATTTTTGTCTTTAGATCAATGAAGGCGGGCCATGATTGCATACCCTTGGGTAAC
Dpse_Kl-3_trans TCATCAATTTTTGTTTTTAGATCAATAAAGGCAGGCCATGATTGCATTCCTTTAGGTAAC
Dobs_kl-3_trans TCATCAATTTTTGTTTTTAGATCAATAAAGGCGGGCCATGACTGCATTCCTTTAGGTAGC
Dmel_Kl-3_trans TCATCTATTTTTGTCTTTAGATCTATAAACGCTGGCCACGATTGCATGCCCTTAGGGAGT
                ***** ********.******** **.** ** *****.**.***** **.**.** *..

Dath_kl-3_trans TTTCGACAACGTAACTGAAAATCGGCCAGTTCAGCACTAATTTTTTCAATATTAACATCA
Dpse_Kl-3_trans TTTCGACAACGTAACTGAAAATCAGCCAGTTCAGCACTTATTTTTTCAATATTTACATCA
Dobs_kl-3_trans TTTCGGCAGCGTAGCTGAAAATCAGCCAGTTCAGCACTAATTTTTTCAATATTTACATCA
Dmel_Kl-3_trans TTTCGGCATCTCAACTGAAAGTCTGATAATTCAGCACTTATTTTTTCGATATTTACATCA
                *****.** * .*.******.** * .*.********* ********.***** ******

Dath_kl-3_trans GCCCATGGCATTTCATAATAGTCTGATATTGTCTTCAGTACTTGTATATATAATGAGTAT
Dpse_Kl-3_trans GCCCATGGCATTTCATAATAGTCTGAAATTGTCTTCAGCACTTGTATATATAATGAGTAT
Dobs_kl-3_trans GCCCATGGCATTTCATAATAGTCTGATATTGTCTTCAACACTTGAATATATAATGAGTAA
Dmel_Kl-3_trans GCCCAAGGCATTTCGTAGTAATCTGTTATAGTTTTTAAAACTTGAATATATAAAGAGTAT
                ***** ********.**.**.****  ** **.**.*. ***** ******** ***** 

Dath_kl-3_trans AGACGATTAAGGTAATTAAACTCGCGCTTACGCTGGTGAAGCAATGGATACTCAGTGATT
Dpse_Kl-3_trans AAACGATTAAGGTAATTAAACTCGCGTTTGCGCTGGTGAAGTAATGGATATTCAGTTATT
Dobs_kl-3_trans AGTCGATTAAGGTAATTGAACTCGCGCTTACGCTGGTGAAGCAATGGGTACTCAGTAATT
Dmel_Kl-3_trans AGTCGGTTGAGATAATTGAACTCCCGTTTACGCTGATGTAATAATGGATAGTCCGTTATT
                *. **.**.**.*****.***** **.**.*****.** *..*****.** ** ** ***

Dath_kl-3_trans GGCAATCCAAAAAGTTTTTCTCCGCTACCATTGATTTCATATTTTCGCCAAAGCTCATCG
Dpse_Kl-3_trans GGCAATCCAAAAAGTTTTTCCCCACTACTATACATTTCATATTTTCTCCAAAGCTCATCG
Dobs_kl-3_trans GGCAATCCAAAGAGTTTTTCTCCACTACTATACATTTCATATTTTCTCCAAAGCTCATCA
Dmel_Kl-3_trans GGTAACCCAAAGAGCTTTTCCCCGCTGCTATACATTTCAAATTTTCTCCAAAGCTCATCA
                **.**.*****.**.*****.**.**.*.**  ****** ****** ************.

Dath_kl-3_trans AAGCGATTCTGAAAGATAAACACTCGATCGCTAGCCTCCTTGGCTGAAATTCCTTCGATC
Dpse_Kl-3_trans AATCGATTCTGAAAGAGGAAAACTCTATCGCTTGCCTCTTTGGCTGAAATTCCTTCGACC
Dobs_kl-3_trans AAACGATTCTGAAAGAGAAAAACTCGATCGCTTGCCTCTTTGGCAGAAATTCCTTCGACC
Dmel_Kl-3_trans AACCGGTTTTGAAAAAGAAACACTCTATCACTTGCTTCCTTAGCTGAAATTCCTTCCACC
                ** **.**.*****.* .** **** ***.** **.**.**.** *********** *.*

Dath_kl-3_trans ATTGGTCCATTTGCATCAAAGTCACGATTAAACTCTTCAAATTCTCGAACAAATGTAGCT
Dpse_Kl-3_trans ATTGGACCATTTGCTTCAAAGTCACGATTAAACTCATCAAATTCTTGAACAAATGTAGAT
Dobs_kl-3_trans ATTGGACCATTTGCCTCAAAGTCACGATTAAACTCATCAAATTCTTGAACAAATGTAGAT
Dmel_Kl-3_trans ATTGGGCCGTTTAAATCAAAATCGAGATTGAAATCATAAAACTCCTGAACAAATGTTGCT
                ***** **.***.  *****.**. ****.** ** * ***.**..********** * *

Dath_kl-3_trans ATACCTTCATTCAGTTCTCTTAATAGAGGTTCTTCCATTTCCGATATACGTTCGGAAACT
Dpse_Kl-3_trans ATACCATCATTCAGTTCTCTTAGTAGCGGCTCTTCCATTTCCGATATGCGATCAGAAACC
Dobs_kl-3_trans ATACCATCGTTCAGTTCTCTTAAAAGCGGTTCTTCCATTTCTGATATCCGATCCGAAACC
Dmel_Kl-3_trans ATACCATCATTAAGCTCCCTTAAAAGCGGTTCCTCCATTTCCGATATACGATCAGATACT
                ***** **.** **.**.****. ** **.**.********.***** ** ** ** **.

Dath_kl-3_trans CGTTTCGCATTTTCTAACATTTTGTTAAACATAAAAAGAAGGCCTTCCACTTTATCATAA
Dpse_Kl-3_trans TTTTTAGCATTTTCTAACATTTTGTTAAACATAATCTGAAGGCCTTCCACTTTATCATAA
Dobs_kl-3_trans TTTTTTGCATTTTCTAACATTTTGTTGAACATAATCTGAAGTCCTTCAACTTTATCGTAA
Dmel_Kl-3_trans TTTTTCGCATTTTCCAGCATTTTATTAAACAAAACTTGCAATCCTTCAACTTTGTCGTAG
                . *** ********.*.******.**.**** **   * *. ***** *****.**.**.

Dath_kl-3_trans TCTTCTTGTGGAACAAATATATTAAACTGTGAGAACAGAGCATACGTGTCTGTAATCAAA
Dpse_Kl-3_trans TCTTCTTGTGGAACATATATAACAAACTGAGAGAAGAGAGCATACGTGTCTGTTATCAAG
Dobs_kl-3_trans TCTTCTTGTGGAACAAATATAATAAAATGAGAGAAGAGAGCATACGTGTCTGTTATCAAA
Dmel_Kl-3_trans TCTTCTTGAGGTACATAAATATAAAATTGTGAAAAAAGAGAATAGGTATCTGTTATTAAC
                ******** ** *** * ***  *** ** **.** **** *** **.***** **.** 

Dath_kl-3_trans CTCAGATTTAGGTCCATTTCGATATAATTGTCCCGCACTTTCTCTAACACTACCATGGCT
Dpse_Kl-3_trans TGCAGATTTAAGTCCATTTCGATGTAATTGTCCCGCACTTTCTCTAACACTACCATGGCT
Dobs_kl-3_trans TGCAGATTTAAGTCCATTTCGATGTAATTGTCACGAACTTTCTCTAATACTACCATGGCT
Dmel_Kl-3_trans TGAAGGCTTACGTCCATCTCTATGTAATTATCTCGAACTTTCTCTAAAACTACCATTGCC
                .  **..*** ******.** **.*****.** ** *********** ******** **.

Dath_kl-3_trans TGGCGTACATCATCCAAGTCATTAATTGGTTTATCCAATACATTATTTTGCTCAGTAATA
Dpse_Kl-3_trans TGGCGTACATCATCTAAATCATTAATTGTTTTATCCAATATATTATTTTGCTCAGCAATA
Dobs_kl-3_trans TGGCGTACATCATCTAAATCATTAATTGGTTTATCCAATATATTATTTTGTTCAGTAATA
Dmel_Kl-3_trans TGGCGAACATCATCCAAATCATTTATTGGTTTGTCAAGTATATTATTTTGTTCTGTTATA
                ***** ********.**.***** **** ***.** *.**.*********.** *. ***

Dath_kl-3_trans AATTCGACCATTTCATCTAGTTGTTTTTTGTACTGCACACTTAGCAATTGTCCTAATAAA
Dpse_Kl-3_trans AATTCGATCATTTCATCCAATTGTTTTTTGTACTGCACACTTAGCAATTGTCCTAATAAA
Dobs_kl-3_trans AATTCTATCATTTCATCTAATTGTTTCTTG------------------------------
Dmel_Kl-3_trans AATTCAATCATTTCATCTAATTGCTTTTTGTACTGTACGCTCAATAAGTGTCCAAGAAGA
                ***** *.*********.*.***.**.***                              

Dath_kl-3_trans ACCTTCCATTTCTTTGATTCCGCAACTAGTTTGTCGAGAGTATTACTCATGCGCACCTCG
Dpse_Kl-3_trans ACTTTCCATTTTTTTGACTCTACAACCAATTTATCGAGAGTATTACTCATGCGAACCTCG
Dobs_kl-3_trans ------------------------------------------------------------
Dmel_Kl-3_trans ACTTTCCATTTTTTTGATTCTGATACAAGTTTCTCAATTGTACTTCCCATTCGCACCTCA
                                                                            

Dath_kl-3_trans ATGGGTCCTATGGTACGCTTGGTGCTCATATTTTCAAGCTTTTCTGTAATTCTATCATAA
Dpse_Kl-3_trans ATGGGCCCTATAGTACGTTTAGGGCTCATAGTTTCAAGCTTTTGGGTAATGCTATCATAA
Dobs_kl-3_trans ------------------------------------------------------------
Dmel_Kl-3_trans ATAGGGCCAATAATTCGTTTTGCGCTCATAGTCTCAATTTTCAACGATATATTATCATAA
                                                                            

Dath_kl-3_trans TGTATAAACATATCTCGTATATCAACTGTCAATGGATTTGTTACAACAAAAGCATTAATA
Dpse_Kl-3_trans TGTAGAAACATATCTCGTATATCAACTGTCAATGGGTTTGTTAAAACAAAAGTATTAATA
Dobs_kl-3_trans ------------------------------------------------------------
Dmel_Kl-3_trans TGTAAAAACATATCTCGAATATCTACTGTTAAAGGATTGGTTAAAACAAAGGAATTAATA
                                                                            

Dath_kl-3_trans ATATCTTCCCGATCTTCAGCCCATAAGTATTTATATTTTTCAAACATTTCACGTTGAAAG
Dpse_Kl-3_trans ATATCTTCCCTATCTTCAGCCCATAAGTATTTGTATTTTTCAAACATTTCTCGTTGAAAT
Dobs_kl-3_trans ------------------------------------------------------------
Dmel_Kl-3_trans ATGTCCTCACGATCTTCAGCCCATAGGTACTTATATTTTTCAAACATATCACGCTGAAAT
                                                                            

Dath_kl-3_trans TCCTCCATGTCAGCCTTATAACCTAATAGACCATTAGCCAAATTTTGAACGGCGCGTATA
Dpse_Kl-3_trans TCCTCCATATCCGACTTATAACTTAGTAGACCATTAGCCAAATTTTGAACGGCGCGGATA
Dobs_kl-3_trans ------------------------------------------------------------
Dmel_Kl-3_trans TCTTCCATGTCAGACTTATAGCTTAAAAGTCCATTGGCCAAGTTTTGAACGGCCCGAATA
                                                                            

Dath_kl-3_trans ACATCCTTATGTTCTACTACATATCGAAAGTAACTCCTTTCATATTTATTTTCATCAGCA
Dpse_Kl-3_trans ACATCCTTATGTTCCACTACGTATCTAAAGTAACTCCTTTCATATTTATTTTCATCAACA
Dobs_kl-3_trans ------------------------------------------------------------
Dmel_Kl-3_trans ACATCCTTATGCTCCATCACATATCGAAAATAACTTCTCTCATATTTATTTTCATCGACA
                                                                            

Dath_kl-3_trans GTAATACGTCTATCTTTCCGTTCTTGCGTCTTTGCTTGTTTACCCCAGGTAGAAATAAAA
Dpse_Kl-3_trans GTAACACGCCTATCTTTCCGGTCTTGAGTCTTTGCTTGTTTACCCCAAGTGGATACAAAA
Dobs_kl-3_trans --------------------------------------------------------AAAA
Dmel_Kl-3_trans GTAACACGCCTATCTCTTCGTTCCTGGGTTTTTGCTTGCTTACCCCAAGTGGATACAAAG
                                                                        ***.

Dath_kl-3_trans TAGTTAAGTTCTGTGCAACAAAGAATAGCATTATTAAAATCATTTTGCATTACATCTAAA
Dpse_Kl-3_trans TAATTAATTTCTGTGCAACAAAGAATAGCATTATTAAAATCATTTTGCATTACATCTAAA
Dobs_kl-3_trans TAATTAATTTCTGTGCAACAAAGAATAGCATTATTAAAATCATTTTGCATTACATCTAAA
Dmel_Kl-3_trans TAGTTGATTTCTGTGCAGCATAGAACGGCATTATTAAAATCATTTTGCATTATTTCTAAA
                **.**.* *********.** ****..*************************. ******

Dath_kl-3_trans TTAGGTTGTATGTAGCATCCATTAACAAAATCCATTTCCAACTCAGTATATAGTATAGGC
Dpse_Kl-3_trans TTAGGCTGTATATAGCATCCATTAATAAAATCCATTTCCAACTCAGTATATAATATAGGC
Dobs_kl-3_trans TTAGGTTGTATATAGCATCCATTAATAAAATCCATTTCCAATTCAGTATATAGTATAGGC
Dmel_Kl-3_trans TTTGGCTGAATGTAACACCCGTTATAAAAATCTATTTCCAAGTCAGTATGGAGTATGGGC
                ** **.** **.**.**.**.***  ******.******** *******. *.***.***

Dath_kl-3_trans TTCATAGGATTAGTACGCCAATTTGTCCTGAGTATATTTTGGCGCACAAAATCTAATGAT
Dpse_Kl-3_trans TTCATAGGATTAGTACGCCAATTTGTCCTGAGTATATTTTGGCGCACAAAATCTAATGAC
Dobs_kl-3_trans TTCATAGGATTAGTACGCCAATTTGTCCTGAGTATATTTTGGCGCACAAAATCTAATGAT
Dmel_Kl-3_trans TTCATTGGATTAGTTCGCCAATTAGTTCTGAGTATATTTTGTCGAACAAAATCCAATGAC
                ***** ******** ******** **.************** ** ********.*****.

Dath_kl-3_trans TGCTTAGATCCAGCTACTAGTGCTAAAATGATCTTTGAGTTATAATACGAAAATAAATCC
Dpse_Kl-3_trans CGCTTAGAACCAGCTACTAGCGCCAAAATTATCTTCGAGTTATAATACGAAAATAAATCC
Dobs_kl-3_trans CTTTTAGAACCAGCTACTAGTGCCAAAATTATCTTCGAGTTATAATACGAAAATAAATCC
Dmel_Kl-3_trans CTCTTAGATCCAGCTACCAGTGCTAATATTATTTTTGAATTATAATATGAAAACAAATCC
                . .***** ********.**.**.** ** **.**.**.********.*****.******

Dath_kl-3_trans ATACAATCATTTCGCAAATGATGAAGTTCATATCGAATGTTTTCATAGTTACGAAACTGG
Dpse_Kl-3_trans ATGCAATCGTTACGCAAATGATGAAGTTCATATCGAATATTTTCATAGTTACGAAACTGA
Dobs_kl-3_trans ATACAATCGTTACGCAAATGATGAAGTTCATATCGAATATTTTCATAGTTTCGAAACTGA
Dmel_Kl-3_trans ATACAGTCATTTCTTAAATGGTAAAGTTCATACCGTATGTTTTCATAATTACGAAATTGT
                **.**.**.** * .*****.*.*********.** **.********.** *****.** 

Dath_kl-3_trans AGGGTCTTTAGCATCTCCTCAGGAGCCAGATAAATAGTCCGATATATTTTATGAAATTGT
Dpse_Kl-3_trans AGGGTCTTTAGCACATCCTCAGGTGCCAGATAAATGGTCCGATATATTTTATGGAATTGT
Dobs_kl-3_trans AGGGTCTTAAGAACATCCTCAGGAGCCAGATAAATGGTCCGATATATTTTATGAAATTGT
Dmel_Kl-3_trans AGAGTCCTTAAAACGTCTTCAGGAGCAAGATAAATTGTTCGATATATTTTATGAAATTGT
                **.***.* *. *. **.***** ** ******** **.**************.******

Dath_kl-3_trans ATAAAATCCCATTTATCTATGGGTAAAAATCCCTCTGTCCGCCAATTGGAATCGTTAATT
Dpse_Kl-3_trans ATAAAATCCCATTTATCTATGGGTAAAAATCCCTCTGTTCGCCAATTCGAATCATTCAGT
Dobs_kl-3_trans ATAAAATCCCATTTATCTATGGGTAAAAATCCCTCTGTTCGCCAATTGGAATCACTAAGT
Dmel_Kl-3_trans ATAAAGTCCCACTTGTCGATAGGTAAAAAACCTTCAGTCCGCCAGTTAGTGTCATTAAGC
                *****.*****.**.** **.******** **.** **.*****.** * .**..* * .

Dath_kl-3_trans TTGTCTGATGGCAGCTGAAAAACTCTTCTACCCTTTGAGTCAGTTTGTTCAAATTCAAGT
Dpse_Kl-3_trans TTTTCTGGTGGCAGCTGAAAGACTCTTCTACCCTTTGAATCAGTTTGATCAAAATCAAGT
Dobs_kl-3_trans TTTTCTGGCGGAAGCTGAAAAACTCTTCTACCCTTTGAGTCAGTTTGATCAAAATCAAGT
Dmel_Kl-3_trans TTTTCTGGAGGAAGTTGAAACACGCGTCGTCCTTTTGAATCCGTTTGCTCAAAATCAAGC
                ** ****. ** **.***** ** * **  **.*****.** ***** ***** *****.

Dath_kl-3_trans AAATCAATAAACATATTTATTATGTCAATAACGGCACGCTCCATACACACTGATTTTTTT
Dpse_Kl-3_trans AAATCAATAAACATATTTATTATGTCAATAACGGCACGCTCCATACACACAGATTTTTTT
Dobs_kl-3_trans AAATCAATAAACATATTTATTATGTCAATTACAGCACGCTCCATACACACCGATTTCTTT
Dmel_Kl-3_trans AAGTCAATAAACATGTTTATTATATCAACAACCGCTCGTTCCATACAAACAGACTTCTTT
                **.***********.********.****. ** ** **.******** ** **.**.***

Dath_kl-3_trans TCCAATAGGCGCTCTATTTCAGCTCGCAATTTGTTGCTCTCTTCAAGAAATTCATATGAA
Dpse_Kl-3_trans TCCAACACGCGCTCTATTTCAGATCGTAATTTGTTGCTCTCTTCAAGAAATTCATATGAA
Dobs_kl-3_trans TCCAACACGCGCTCTATTTCAGATCGCAATTTATTGCTCTCTTCAAGGAATTCATATGAA
Dmel_Kl-3_trans TCTAGTATGCGTTCTATTTCAGATCGCAGCTTGTTGCTTTCTTCAACAAATTCATAAGAA
                **.*..* ***.********** ***.*..**.*****.******* .******** ***

Dath_kl-3_trans GAAACTGGTTCATCGGGAGTGTATATGTAAAGAAATTCAGATATGCTATACAGTTCTTGC
Dpse_Kl-3_trans GAGACTGGTTCATCAGGTATGTATATGTAAAGAAATTCCGATATACTATACATTTCCTGC
Dobs_kl-3_trans GAAACTGGTTCATCGGGAACGTAAATGTAAAGAAATTCCGATATACTATACATTTCTTGC
Dmel_Kl-3_trans GAGACTGGCTCTTCGGGCACATAAATATATAGATAATCCGATATACTGTACATTTCTTGA
                **.*****.** **.** ...** **.** *** * ** *****.**.**** ***.** 

Dath_kl-3_trans ATTATTCGAAGTTCTTCAATGTCCAAAACCATTTTAAAAAAGGTTTCCACCTCTATTACT
Dpse_Kl-3_trans AATATTCGAAGTTCTTCAATGTCCAAAATCATTTTGAAAAAGGTTTCTACATCTAATATT
Dobs_kl-3_trans AATATTCGAAGCTCTTCGATGTCCAAAATCATTTTAAAAAAGGTTTCCACTTCTATTATT
Dmel_Kl-3_trans AGTATTCGTAGATCTTCTATGTCCAATATCAGGTTAAAAAATGTTTCCACTTCTTTTATT
                * ****** ** ***** ******** *.**  **.***** *****.** ***  **.*

Dath_kl-3_trans TTCTGACAAATTTTTTTTGCATAATCTTCAAGGTTTTCAGATATCCAAATGACAGATGAA
Dpse_Kl-3_trans TTCTGGCAAACTTTTTTTACATATTCTTCAAGGTTTTCAGATATCCAAGTGACGGATGAT
Dobs_kl-3_trans TTATGACACACTTTTTTTACATAATCTTCAAGGCTTTCAGATATCCAAGTGACAGATGAT
Dmel_Kl-3_trans TTCATGCACACTTTTTCCACGTAATCCTCTAGGTTTTCAGATATCCAGGTGACTGTAGAT
                **   .** *.*****...*.** **.** ***.*************..**** *  ** 

Dath_kl-3_trans AGCGAAGGTTTTAACAAAATGGACACTTCCTGTAGCCGAAACCGCATTATGTTTATATAA
Dpse_Kl-3_trans AGCGAAGATTTTAACAAAATAGACACTTCTTGTAACCGAAATCGCATTATGTTTATAAAA
Dobs_kl-3_trans AAGGATGATTTTAATAAAATAGACACTTC-------------------------------
Dmel_Kl-3_trans AATGATGGTTTCAACAAAATTGAAATTTCTTGCAAGCGAAATCTCATAATATTTATAAAA
                *. ** *.***.**.***** ** *.***                               

Dath_kl-3_trans ACAGGTGTCAATGATGCTCGCAACCGATCAAATCGTTCCAAACTTATTTTTAAAGTCGTT
Dpse_Kl-3_trans ACAGGTGTCAATGACGATCGCAACCGATCAAATCGTTCCAAACTTAATTTTAAAGTTGTT
Dobs_kl-3_trans ------------------------------------------------------------
Dmel_Kl-3_trans ACCGGTGTAAGAGAAGTACGTAATCGGTCATATCGTTGCAACATAAGCTTTAATGTTGTT
                                                                            

Dath_kl-3_trans GCAGGTCCTAATAAACGATCTTTGCAATACGTTAAAGTTGCAGCCAAATTAGGAACCTCT
Dpse_Kl-3_trans GCAGGTCCTAATAAACGATCTTTGCAATAAGTTAAAGTTGCAGCCATATTAGGTACCTCT
Dobs_kl-3_trans ------------------------------------------------------------
Dmel_Kl-3_trans GCTGGGCCTAATAAACGATCTTTGCAATATGTTATGGTTGCAGCCATGTTAGGAACCTCT
                                                                            

Dath_kl-3_trans AAACGAAGCTTCCACATCCACTCTGTTTCTGATATCAGTTGTAAAACGGCGCGATCTAGG
Dpse_Kl-3_trans AGATGAAGCTTCCACATCCACTCTGTTTCTGATATCAGTTGTAAAATGGCGCGATCTAAG
Dobs_kl-3_trans ------------------------------------------------------------
Dmel_Kl-3_trans AGATTAAGTTTCCACATCCACTCAGTTTCAGAGATTAGTTGCAAAATTGCACGATCTATG
                                                                            

Dath_kl-3_trans TTAACGTTATAAATTGCCTCGTCCTTATTTATTGTCAGAACAGGAGCATTGAGAAGGCAA
Dpse_Kl-3_trans TTAACGGTATATAATGCTTCATCCTTATTTATTGTCATCACAGGAGCATTGAGAAGGCAA
Dobs_kl-3_trans ------------------------------------------------------------
Dmel_Kl-3_trans TTTACAATATATATCGCCTCTTCTTTATTAATTGTCATAATGGGTGCGTTCAACAGGCAT
                                                                            

Dath_kl-3_trans CGAACCTCCTCAGCGTAGTCAAACCACGCCTTGTGATAAGCCATCTCATAGTGACAAATG
Dpse_Kl-3_trans CGCACTTCCTCAACGTAGTCAAACCAAGCTTTGTGATAAGCCATCTCATAGTGACAAATT
Dobs_kl-3_trans ------------------------------------------------------------
Dmel_Kl-3_trans CGAACTTCTTCAACATAGTCAAACCAAGCCTTATGATAGGCCATTTCATAGTGACAAATT
                                                                            

Dath_kl-3_trans ATGCCATTCATATAGTTATAATAGCGTACGGTTCGCTGTGCCTTTTTATGAGCAAGGACA
Dpse_Kl-3_trans ATGCCATTCATATAGTTATAGTAGCGTACAGTTCGCTGTGCCTTTTTATGAGAAAGGACA
Dobs_kl-3_trans ------------------------------------------------------------
Dmel_Kl-3_trans ATTCCATTCATGTAGTTATAGTATCTAACTGTTCGTTGGGCCTTTTTATGAGCAAGAACA
                                                                            

Dath_kl-3_trans CATTGCCGAAGTTTCAATGCCTGCATAGGAACATCAATTTTTTGAAAAATAGAACGAATC
Dpse_Kl-3_trans CATTGACGAAGCTTCAAAGCCTGCATGGGAACATCAATTTTTTTAAAAATTGAACGAATC
Dobs_kl-3_trans ------------------------------------------------------------
Dmel_Kl-3_trans CATTGTCGTAACTTTAATGCCTGCATTGGTAAATCAATCTTTTTAAAAATAGAGCGAATC
                                                                            

Dath_kl-3_trans CAGACAATACGACCGGCAACGGGAGGCAGATTTCGAGGTATAAAGGGATTTCCGCGCTCC
Dpse_Kl-3_trans CAGACAATACGACCGGCAACGGGAGGCAGGTTTCGAGGTATAAAGGGATTTCCCCGTTCC
Dobs_kl-3_trans ------------------------------------------------------------
Dmel_Kl-3_trans CATATTATCCGTCCTGCAACAGGGGGAAGATTTCGAGGAATAAACGGGTTCCCTCTTTCC
                                                                            

Dath_kl-3_trans TCATTGTATACATCCTTCAGCAAGAACATTTCTTTTTCCAACATTTCAGCAACTTCCAAG
Dpse_Kl-3_trans TCATTGTATACATCCTTTAACAAAAACATTTCTTTTTCCAACATTTCAGCTACTTCCAAG
Dobs_kl-3_trans ------------------------------------------------------------
Dmel_Kl-3_trans TCGTTGTAAACGTCTTTTAACAAGAACATTTCCCTCTCCAACATCTCAGCAACTTCTAAA
                                                                            

Dath_kl-3_trans TAACGGCGATCGAGACATAAACACTCTAAATTTAAAGCTTCAAAACGTTTTAGCACCAAC
Dpse_Kl-3_trans TAACGGCGATCGAGACAGAGACACTCCAAATTTAAAGCTTCAAACCGTTTAAGCACTAAT
Dobs_kl-3_trans ------------------------------------------------------------
Dmel_Kl-3_trans TATCGTCTATCTAAGCAGAGACATTCCAAACTTAAAGCTTCGAACCGCTTTAATACTAAC
                                                                            

Dath_kl-3_trans AATACCGATTCTGCTGACGGGCATTCGGTCGAAAGTAATTTGACAAACTGTTGCATCCCA
Dpse_Kl-3_trans AATACTGATTCAGCAGACGGGCATTCAGTTGAAAGTAATTTGACAAACTGCTGCATACCA
Dobs_kl-3_trans ------------------------------------------------------------
Dmel_Kl-3_trans ATGACAGATGCAGCAGAAGGACATTCAGTGGAAAGCAATTTGACAAACTGTTGCATACCG
                                                                            

Dath_kl-3_trans ACCTCGGCTTCTTCCACCTCATTTACGAACTTTTCAAAATCCGTATCAAACGTTTCAATT
Dpse_Kl-3_trans ACCTCCGCTTCTTCTACCTCATTTACGAATTTTTCAAAATCCGTATTAAACGTTTCAATT
Dobs_kl-3_trans ------------------------------------------------------------
Dmel_Kl-3_trans ACCTCAGCCTCTTCAACTTCATTAACAAATTTTTCAAAATCTAAATCAAAAGTTTCTATT
                                                                            

Dath_kl-3_trans CGATAATTTAAGGGATCGTACATTTGACTGCTAATAGTAGTACGGGCTCCTTTTATCATA
Dpse_Kl-3_trans CGATAGTTTAACGGATCGTAAATTTTACTGCTAATAGTAATACGGGCTCCTTTTATCAGA
Dobs_kl-3_trans ------------------------------------------------------------
Dmel_Kl-3_trans CTGTAGTTTAAAGGATCATAAAGCTGACTACTTATAGTCATTCGAGCTCCTTTTATCATA
                                                                            

Dath_kl-3_trans GCGTTAAACTTTTCCATTCCACTAATCATAATACGATCTAAGATGGAATATGTTATTTCA
Dpse_Kl-3_trans GCGTTAAACCTTTCCATTCCACTAATCATAATACGATCTAAGATAGAATATGTTATTTCA
Dobs_kl-3_trans ------------------------------------------------------------
Dmel_Kl-3_trans GCATTAAATCTCTCCATTCCGCTTATCATTATGCGATCTAAGATGGAGTAAGTTATATCC
                                                                            

Dath_kl-3_trans GTATTAGCAATCCATTTTACTTTCTGAAGTCGTTGTAGAAATTTCTCTAAGCATGTGAAT
Dpse_Kl-3_trans GTATTAGCAATCCATTTTACTTTTTGAAGACGCTGTAGAAATTTCTCTAAGCATGTGAAT
Dobs_kl-3_trans ------------------------------------------------------------
Dmel_Kl-3_trans GTATTTGCAATCCACTTAACTTTTTCGAGACGCTGTAGAAATTTTTGTAAGCAGGTTAAG
                                                                            

Dath_kl-3_trans ATGTAAACCGATGATACAATCCAGGGGCGTTCATTGCTGTTTTTCATCTCCTGAACAGTA
Dpse_Kl-3_trans ATGTAAACTGAAGATACAATCCATGGACGTTCATTGCTGCTTTTCATCTCCTCAACTGTA
Dobs_kl-3_trans ------------------------------------------------------------
Dmel_Kl-3_trans ATATAAACAGATGACACAGTCCAAGGGCGCTCGTTACTGTTTTTCATCTCATCAACTGTA
                                                                            

Dath_kl-3_trans TTCATATATATACTTTTATAGTTCTCCATGACATCTTTACATTTTTCAATCCTTGCGATT
Dpse_Kl-3_trans TGCATATATATATTTTTATAGTTCTCCATAACAT--------------------------
Dobs_kl-3_trans ------------------------------------------------------------
Dmel_Kl-3_trans TGTATATAAATATTTTTATAGTTTTCCATAACTT--------------------------
                                                                            

Dath_kl-3_trans AGTTCGGCAGAAGGTATATGCCAATGACCTCGGGGTTCACCCTCTATTATATATCTTTTG
Dpse_Kl-3_trans ----------------------------TTCGGTGTTCACTCTCTGTAATAAAGCTTTTG
Dobs_kl-3_trans ------------------------------------------------------------
Dmel_Kl-3_trans ----------------------------TACTGTGTTCGTTATCGGTGATATAATTCTTA
                                                                            

Dath_kl-3_trans CTGGTTATAGTAAGCTGATTGGATATTTTCACCATAAGTCCTGTCACATTCACAGGTGTA
Dpse_Kl-3_trans CTAGTAATAGTAAGTTGATTGGATATCTTCACCATAAGCCCTGTCACATTAACGGGTGTA
Dobs_kl-3_trans ------------------------------------------------------------
Dmel_Kl-3_trans CTTGTGATGGTAAGTTGATTAGAAATTTTAACCATAAGACCTGTAACGTTGACAGGGGTA
                                                                            

Dath_kl-3_trans TTAAAATAGTGGGCAGTTTTTGACACATTTCGTATTGCGACCATTAGTCCAGGTAAGCTG
Dpse_Kl-3_trans TTAAAGTAGTGAGCAGTTTTGGACACATTTCGTATTGCGACCATTAGTCCAGGTAAGCTG
Dobs_kl-3_trans ------------------------------------------------------------
Dmel_Kl-3_trans TTAAAATAATGAGCTGTTTTAGAAACATTTCGAATTGCCACCATAAGTCCAGGTAAACTG
                                                                            

Dath_kl-3_trans CTGATAATTTCATCAGGAGACGACCGATATAATGGATCCCAAAATTTTTGCAACGAAGAT
Dpse_Kl-3_trans CTGATAATATCATCAGGAGACGACCTATATAATGGGTCCCAAAATTTTTGCAACGAAGAT
Dobs_kl-3_trans ------------------------------------------------------------
Dmel_Kl-3_trans CTTATAATAACATTAGGAGAAGAACGGTATAAGGGATCCCAAAACTTTTGTAGAGAGGAT
                                                                            

Dath_kl-3_trans ATATAGCGCACGTTGTCTTTAGCTTCATTTAAGGCCAACGTAACCAGGTTGTCAATATCA
Dpse_Kl-3_trans ATATAACGAACGTTGTCTTTAGCTTCATTTAAAGCCAATGTGACCTGGTTGTCAATTTCA
Dobs_kl-3_trans ------------------------------------------------------------
Dmel_Kl-3_trans ATATAACGGACATTATCCTTAGCTTCATTTAGTGCTAATGTAACTTGATTATCGATTTCA
                                                                            

Dath_kl-3_trans GCCCAACGATTCAATAGCTTCGATGATCTTGATAAGGTCAAACAGTCCTTGTGGTTATTA
Dpse_Kl-3_trans GCCCACCGATTCAATAGTTTTGATGATCGTGATAAGGTCAAACAGTCCTTGTGGTTATTA
Dobs_kl-3_trans ------------------------------------------------------------
Dmel_Kl-3_trans GCCCAGCGGTTTAAAAGTTTCGAAGATCGAGATAATGTCAAGCAATCCTTGTGGTTATTA
                                                                            

Dath_kl-3_trans AATGCTCGTGATGTGACAAACTCCGTTATTGAAGTATATCTTGCCAGCATTCGGCGCCAA
Dpse_Kl-3_trans AATGCCCGTGATGTAACAAACTCTGTAATTGAAGTATATCTTGCCAGCATACGTCGCCAA
Dobs_kl-3_trans ------------------------------------------------------------
Dmel_Kl-3_trans AATGCTCGGGATGTAACAAACTCCGTTATGGTTGTATATCTGGCCAACATACGCCGCCAA
                                                                            

Dath_kl-3_trans TTGACCAACATTTGCAATGGACCTACATCTGGAGTATCACGCTGAATTTGTTTCCCTTCA
Dpse_Kl-3_trans TTCACCAACATTTGTAATGGACCTACATCTGGAGTGTCACGCTGAATTTGTTTTCCTTCA
Dobs_kl-3_trans ------------------------------------------------------------
Dmel_Kl-3_trans TTGACCAACATTTGCAAAGGTCCTACATCGGGTGTATCTCTTTGTATTTGTTTTCCCTCT
                                                                            

Dath_kl-3_trans ACCAGGATCCTCTGAATTTGTCTGAGCCATTGTTCAAAGTACTTCTCAACTAGTCGAACA
Dpse_Kl-3_trans ACTAGTATCCCCTGGATTTGTCTGAGCCATTGTTCAAAATATCTCTCAACTAGACGAACA
Dobs_kl-3_trans ------------------------------------------------------------
Dmel_Kl-3_trans ACTAGTATACCTTGAATTTGTCGAAGCCATTGCTCAAAATAACGTTCAACCAGTCGAACT
                                                                            

Dath_kl-3_trans CGCGACACTATTTTTGAGCTTGCTGTAATTTGCCATCTTACTAGTAAAAACCCTTTGTAT
Dpse_Kl-3_trans CGCGTCACTATTTTTGAGCTTGCTTCAATTTGCCATCTTACTAGTAAAAACCCTTTGAAT
Dobs_kl-3_trans ------------------------------------------------------------
Dmel_Kl-3_trans CGTGTAAGTATTTTTGAACTGGCTTCAATTTGCCATCTCACAAGTAATAATCCTTTAAAT
                                                                            

Dath_kl-3_trans AGGTCGTGAGCCACATCAAAGTTTACACGCGAAGACACAGTAGCTTCTGAGGATTTTAGA
Dpse_Kl-3_trans AGGTCGTGTGACACATCAAAAAGTACACGCGAAGACACAGTTGCTTCTGAGGATTTGAGA
Dobs_kl-3_trans ------------------------------------------------------------
Dmel_Kl-3_trans AGTTCATGCGATATATCAAAGTTCACTCGAGAAGAAACAGTTGCTTCAGATGATTTTAGA
                                                                            

Dath_kl-3_trans AACGTATTATACATATTTAGTATATGGAAAAACTTTTGAAGTTGCTCTTTTTCCGCCAAA
Dpse_Kl-3_trans AACGTATTATACATATTAAGTATATGAAAAAACTTTTGAAGTTGCTCTTTTTCCGCCAGA
Dobs_kl-3_trans ------------------------------------------------------------
Dmel_Kl-3_trans AACGTGTTGTACATATTAAGAATATGAAAAAACTTTTGAGTTTGCTCTTTTTCTGCCAAT
                                                                            

Dath_kl-3_trans CCAAATTCTGTTACAGCCTCAACCGATGGTTTTAGAACTAAATCGATAAAGGTTTTAACT
Dpse_Kl-3_trans CCAAACTCTGTTACAGCCTCAACCGATGGTTTTAAAACATAATCGATAAAGGTTTTAACT
Dobs_kl-3_trans ------------------------------------------------------------
Dmel_Kl-3_trans CCAAATTCGGTCACAGCTTCTATTGACGGCTTTAAAACGTGATCCATAAATGTTTTAACA
                                                                            

Dath_kl-3_trans ACATTTAAACATGCGTTTCGTTCTTCTGCGTTAATCATAAACATTGCCACCTCATCGCTC
Dpse_Kl-3_trans ACATTTAAGCAAGCATTTCGCTCTTCTGCGTTAATCATAAACATTGCCACCTCATCGCTC
Dobs_kl-3_trans ---------CATGCGTTTCGCTCTTCTGCGTTAATCATAAACATTGCCACCTCATCGCTT
Dmel_Kl-3_trans ACATTTAAGCAAGAGTTTCGCTCTTCAGCTGATATCATAAATATTGCCACCTCATCACTA
                         ** * .*****.***** **    ********.**************.** 

Dath_kl-3_trans ACCGTACGATTTTCAATGGCCTTGTCATTTTGGTGCCGATAAACCACCATCCATTTACCC
Dpse_Kl-3_trans ACTGTACGATTTTCAATGGACCTGTCATTGTGATGCCGATAAACAACCATCCATTTACCA
Dobs_kl-3_trans ACCGAACGATTTTCAATGGACCTGTCATTGTGGTGCCGATAAACCACCATCCATTTACCA
Dmel_Kl-3_trans ACCGAACGGTTATCAATCGATTTTTCGTTGTTAAGTCGATATACAACAGTCCACTTTCCA
                **.* ***.** ***** * ..* **.** * . *.***** ** ** .****.** ** 

Dath_kl-3_trans ATCATCTCCACTGAGTCGGCCCGTAAGCAGATAGCTCGCTGTACTTCGGTATGTTTAAGC
Dpse_Kl-3_trans ATCATGTCCACTGAGTCGGCCCGTAAACAGATAGTTCTCTGTATTTCGGTATACTTGAGC
Dobs_kl-3_trans ATCATGTCCACTGAGTCGGCTCGTAAACAGATAGTTCGCTGTATTTCGGTATACTTAAGC
Dmel_Kl-3_trans ATCAAATCAACTAGATCCGACCTCAAACATACAGAGCGTTGAATTTCAGTGTATTTAAGC
                ****  ** ***...** * .* .**.** *.**  * .** *.***.**.*..**.***

Dath_kl-3_trans TTTTCTTGATAACGTCCCGAATCGGCGGGATAACCTATCATATCAGCGTTACTCAGCATT
Dpse_Kl-3_trans TTTTCTTGATAACGTCCAGACTCGGTAGGATAACCCATCATTTCCGCGTTACTGAGCATG
Dobs_kl-3_trans TTTTCTTGATAACGTCCAGATTCGGTGGGATAGCCTATCATTTCTGCGTTACTCAACATT
Dmel_Kl-3_trans TTTTCCTGGTAGCGACCGGAATCAGTTGGATATCCTAACATTGTTGCGTTACTTATCATT
                *****.**.**.** ** ** **.*. ***** **.* ***  . ******** * *** 

Dath_kl-3_trans ATTGCCATTGGGCCATTTTCATTAAATAGCCCGTTTAGATTGTCGACATACGCTGTTTCG
Dpse_Kl-3_trans ATTGCCATTGGGCCTCTCTCATTAAATAGTCCGTTTAGATTGTCGACATACTTATTTTCG
Dobs_kl-3_trans ATTGCCATTGGGCCTCTTTCATTAAAAAGTCCATTTAAATTCTCGACATATTTATTTTCG
Dmel_Kl-3_trans ATGGCCATGGGACCTTTTTCCTCAAATATACCATTTACATTCTCAACATACTTGCTTTCA
                ** ***** **.** .*.** *.*** *  **.**** *** **.*****. .  ****.

Dath_kl-3_trans TCCACAACCCCTGTTACCACTTCCTCTGTGTCTAGGCCACACATATCTGCACATATTTCC
Dpse_Kl-3_trans TCCACAACCCCTGTTACCACTTCCTCTGTATCTAGGCCACACATATCTGCACATATTTCT
Dobs_kl-3_trans TCCACAACCCCTGTGACCACTTCTTCTGTGTCTAAGCCACACATATCTGCACATATTTCT
Dmel_Kl-3_trans TCCACAATACCAGTTACTATTTCCTCAGGATCTATACCCAACAAATCTGCACAAATTTCT
                *******. ** ** **.*.***.** * .**** .**  *** ********* *****.

Dath_kl-3_trans AAGACATACCGGTGATTGGCCCCAATGCTAGAGATCCGCTGCTGGCGCATTTCACGAAGA
Dpse_Kl-3_trans AAAACATACCGGTGATTAGCACCAAGACTAGAGATCCGCTGCTGACGCATTTCTCGAAGA
Dobs_kl-3_trans AAAACATACCGGTGATTAGCACCAAGGCTAGAGATCCGCTGCTGACGCATTTCACGAAGA
Dmel_Kl-3_trans AAAACATACCGCTGGTTTGGGCCCAGGCTTGAAATCCGTTGTTGCCTCATTTCTCGAAGT
                **.******** **.** *  ** * .** **.*****.**.** * ****** ***** 

Dath_kl-3_trans TATTGAAATCGCTTCCGCTGCTGCTCTTCACGCTCCTGGTCGCTTACACTAGGACGACGG
Dpse_Kl-3_trans AATTGAAATCGCTTTCGCTGCTGTTCTTCACGCTCCTGATCGCTTACACTAGGACGACGT
Dobs_kl-3_trans AATTGAAATCGTTTCCGCTGCTGTTCTTCACGTTCCTGATCGCTTACACTAGGACGCCTT
Dmel_Kl-3_trans AACTGATATCGTCTTCTTTGTTGGTCTTCACGTTCTTGGTCACTTACACTAGGTCTCCGG
                 *.*** ****..*.* .**.** ********.**.**.**.*********** *  *  

Dath_kl-3_trans GCTGCCCGTTTTAATATGGTACGGGACACGCCAAAGAGCTTCCGGAGCTTTTTAGCATTT
Dpse_Kl-3_trans GCTGCCCGTTTTAATATAGTACGAGACACACCGAACAGCTTCCGTAGGCGTTTAACATTT
Dobs_kl-3_trans GCTGCCCGTTTTAATATAGTACGGGAAACGCCAAATAGCTTCCGGAGG------------
Dmel_Kl-3_trans GCAGCACGCTTTAACATGTTGCGCGAAACGCCAAAGAGTTTTCGTAAACGTTTAACATTC
                ** ** **.*****.**. *.** ** **.**.** **.**.** *.             

Dath_kl-3_trans CTGTCTGGATCCATTCTTGTAAATTAAATATATATACTTGTTA--TAAAACTATGATATT
Dpse_Kl-3_trans CTGTCTGGATCCAT----------------------------------------------
Dobs_kl-3_trans ------------------------------------------------------------
Dmel_Kl-3_trans CTTTCTGGATCCATTTT------ATAAATTTTCTGATTTACCACGTAACACAATGTTATC
                                                                            

Dath_kl-3_trans CAAAAAATATAGATATGTCTGTATATATATCTGACGCTGATATTACTCGAGAATGAATGA
Dpse_Kl-3_trans ------------------------------------------------------------
Dobs_kl-3_trans ------------------------------------------------------------
Dmel_Kl-3_trans TGCA--------CTACTTTTATATTTAAATGAACTACTTATAGAACT----GACAAGCGC
                                                                            

Dath_kl-3_trans AA----------
Dpse_Kl-3_trans ------------
Dobs_kl-3_trans ------------
Dmel_Kl-3_trans AACGTGTATGTC      
